# Supplementary material for: Bis{2-[3-(dimethyl­amino)propyl­imino­meth­yl]-6-methoxy­phenolato-κ3 N,N′,O 1}nickel(II)
Source: Acta Crystallogr Sect E Struct Rep Online. 2008 Jul 9;64(Pt 8):m1009. doi: 10.1107/S1600536808020497 (PMC2961932; doi:10.1107/S1600536808020497)
Supplement: Supplementary file 1 [file e-64-m1009-sup1.cif]

##############################################################################
###                                                                        ###
###        Electronic paper (Acta Crystallographica Section E)             ###
###                                                                        ###
##############################################################################
#                                                                            #
# This CIF contains the data in a paper accepted for publication in Acta     #
# Crystallographica Section E. It conforms to the requirements of Notes      #
# for Authors for Section E, and has been peer reviewed under the auspices   #
# of the IUCr Commission on Journals.                                        #
#                                                                            #
# Full details of the Crystallographic Information File format               #
# are given in the paper "The Crystallographic Information File (CIF):       #
# a New Standard Archive File for Crystallography" by S. R. Hall, F. H.      #
# Allen and I. D. Brown [Acta Cryst. (1991), A47, 655-685].                  #
#                                                                            #
# The current version of the core CIF dictionary is obtainable from          #
# ftp://ftp.iucr.org/pub/cif_core.dic. The current version number is 2.4.    #
#                                                                            #
# Software is freely available for graphical display of the structure(s) in  #
# this CIF.  For information consult the CIF home page http://www.iucr.org/  #
# cif/home.html                                                              #
#                                                                            #
# This file may be used for bona fide research purposes within the           #
# scientific community so long as proper attribution is given to the journal # 
# article from which it was obtained.                                        #
#                                                                            #
##############################################################################
                                             
data_I
_audit_creation_method     SHELXL-97
_chemical_name_systematic
;
Bis{2-[3-(dimethylamino)propyliminomethyl]-6-methoxyphenolato-\
\k^3^N,N',O^1^}nickel(II)
;
_chemical_name_common     ?
_chemical_formula_moiety     ?
_chemical_formula_sum     'C26 H38 N4 Ni O4'
_chemical_formula_iupac     '[Ni (C13 H19 N2 O2)2]'
_chemical_formula_weight     529.31
_chemical_melting_point     ?
_symmetry_cell_setting     triclinic
_symmetry_space_group_name_H-M     'P -1'
_symmetry_space_group_name_Hall     '-P 1'
loop_
    _symmetry_equiv_pos_as_xyz
    'x, y, z'
    '-x, -y, -z'
_cell_length_a     7.4758(15)
_cell_length_b     8.5571(17)
_cell_length_c     10.995(2)
_cell_angle_alpha     78.36(3)
_cell_angle_beta     73.98(3)
_cell_angle_gamma     73.73(3)
_cell_volume     643.0(2)
_cell_formula_units_Z     1
_cell_measurement_reflns_used     10453
_cell_measurement_theta_min     1.94
_cell_measurement_theta_max     27.53
_cell_measurement_temperature     296(2)
_exptl_crystal_description     block
_exptl_crystal_colour     orange
_exptl_crystal_size_max     0.35
_exptl_crystal_size_mid     0.28
_exptl_crystal_size_min     0.26
_exptl_crystal_density_diffrn     1.367
_exptl_crystal_density_meas     ?
_exptl_crystal_density_method     'not measured'
_exptl_crystal_F_000     282
_exptl_absorpt_coefficient_mu     0.793
_exptl_absorpt_correction_type     multi-scan
_exptl_absorpt_process_details     '(SADABS; Sheldrick, 1996)'
_exptl_absorpt_correction_T_min     0.766
_exptl_absorpt_correction_T_max     0.814
_exptl_special_details
;
;
_diffrn_ambient_temperature     296(2)
_diffrn_radiation_type     MoK\a
_diffrn_radiation_wavelength     0.71073
_diffrn_radiation_source     'fine-focus sealed tube'
_diffrn_radiation_monochromator     graphite
_diffrn_measurement_device_type     'Bruker APEXII area-detector'
_diffrn_measurement_method     \w
_diffrn_detector_area_resol_mean     ?
_diffrn_reflns_number     10449
_diffrn_reflns_av_R_equivalents     0.0204
_diffrn_reflns_av_sigmaI/netI     0.0196
_diffrn_reflns_theta_min     1.94
_diffrn_reflns_theta_max     27.53
_diffrn_reflns_theta_full     27.53
_diffrn_measured_fraction_theta_max     0.989
_diffrn_measured_fraction_theta_full     0.989
_diffrn_reflns_limit_h_min     -9
_diffrn_reflns_limit_h_max     9
_diffrn_reflns_limit_k_min     -10
_diffrn_reflns_limit_k_max     11
_diffrn_reflns_limit_l_min     -14
_diffrn_reflns_limit_l_max     13
_diffrn_standards_number     .
_diffrn_standards_interval_count     .
_diffrn_standards_interval_time     .
_diffrn_standards_decay_%     0
_refine_special_details
;
Refinement of <i>F</i>^2^ against ALL reflections. The weighted <i>R</i>-factor
<i>wR</i> and goodness of fit <i>S</i> are based on <i>F</i>^2^, conventional
<i>R</i>-factors <i>R</i> are based on <i>F</i>, with <i>F</i> set to zero for
negative <i>F</i>^2^. The threshold expression of <i>F</i>^2^ >
\s(<i>F</i>^2^) is used only for calculating <i>R</i>-factors(gt) <i>etc</i>.
and is not relevant to the choice of reflections for refinement.
<i>R</i>-factors based on <i>F</i>^2^ are statistically about twice as large
as those based on <i>F</i>, and <i>R</i>- factors based on ALL data will be
even larger.
;
_reflns_number_total     2937
_reflns_number_gt     2727
_reflns_threshold_expression     I>2\s(I)
_refine_ls_structure_factor_coef     Fsqd
_refine_ls_matrix_type     full
_refine_ls_R_factor_all     0.0313
_refine_ls_R_factor_gt     0.0281
_refine_ls_wR_factor_gt     0.0749
_refine_ls_wR_factor_ref     0.0769
_refine_ls_goodness_of_fit_ref     1.001
_refine_ls_restrained_S_all     1.001
_refine_ls_number_reflns     2937
_refine_ls_number_parameters     160
_refine_ls_number_restraints     0
_refine_ls_hydrogen_treatment     constr
_refine_ls_weighting_scheme     calc
_refine_ls_weighting_details
         'calc w=1/[\s^2^(Fo^2^)+(0.0466P)^2^+0.1331P] where P=(Fo^2^+2Fc^2^)/3'
_atom_sites_solution_hydrogens     geom
_atom_sites_solution_primary     direct
_atom_sites_solution_secondary     difmap
_refine_ls_shift/su_max     0.000
_refine_ls_shift/su_mean     0.000
_refine_diff_density_max     0.319
_refine_diff_density_min     -0.171
_refine_ls_extinction_method     none
_refine_ls_extinction_coef     ?
loop_
    _atom_type_symbol
    _atom_type_description
    _atom_type_scat_dispersion_real
    _atom_type_scat_dispersion_imag
    _atom_type_scat_source
    'C' 'C' 0.0033 0.0016
                         'International Tables Vol C Tables 4.2.6.8 and 6.1.1.4'
    'H' 'H' 0.0000 0.0000
                         'International Tables Vol C Tables 4.2.6.8 and 6.1.1.4'
    'N' 'N' 0.0061 0.0033
                         'International Tables Vol C Tables 4.2.6.8 and 6.1.1.4'
    'Ni' 'Ni' 0.3393 1.1124
                         'International Tables Vol C Tables 4.2.6.8 and 6.1.1.4'
    'O' 'O' 0.0106 0.0060
                         'International Tables Vol C Tables 4.2.6.8 and 6.1.1.4'
_computing_data_collection     'APEX2 (Bruker, 2004)'
_computing_cell_refinement     'SAINT (Bruker, 2004)'
_computing_data_reduction     'SAINT (Bruker, 2004)'
_computing_structure_solution     'SHELXS97 (Sheldrick, 2008)'
_computing_structure_refinement     'SHELXL97 (Sheldrick, 2008)'
_computing_molecular_graphics     'SHELXTL (Sheldrick, 2008)'
_computing_publication_material     'SHELXL97 (Sheldrick, 2008)'
loop_
    _atom_site_type_symbol
    _atom_site_label
    _atom_site_fract_x
    _atom_site_fract_y
    _atom_site_fract_z
    _atom_site_U_iso_or_equiv
    _atom_site_adp_type
    _atom_site_calc_flag
    _atom_site_refinement_flags
    _atom_site_occupancy
    _atom_site_disorder_assembly
    _atom_site_disorder_group
    Ni Ni1 0.5000 0.0000 0.5000 0.03138(10) Uani d S 1 . .
    O O1 0.57408(15) 0.09660(13) 0.62529(9) 0.0365(2) Uani d . 1 . .
    O O2 0.73982(18) 0.1105(2) 0.80263(12) 0.0627(4) Uani d . 1 . .
    N N1 0.22745(17) 0.14317(15) 0.55226(12) 0.0371(3) Uani d . 1 . .
    N N2 0.5262(2) 0.22458(15) 0.34548(12) 0.0399(3) Uani d . 1 . .
    C C1 0.4656(2) 0.17196(17) 0.71970(13) 0.0346(3) Uani d . 1 . .
    C C2 0.5492(2) 0.1879(2) 0.81787(15) 0.0439(4) Uani d . 1 . .
    C C3 0.4433(3) 0.2733(2) 0.91789(16) 0.0561(5) Uani d . 1 . .
    H H3A 0.5018 0.2827 0.9797 0.067 Uiso calc R 1 . .
    C C4 0.2490(3) 0.3462(3) 0.92760(17) 0.0611(5) Uani d . 1 . .
    H H4A 0.1790 0.4061 0.9944 0.073 Uiso calc R 1 . .
    C C5 0.1622(3) 0.3292(2) 0.83891(16) 0.0502(4) Uani d . 1 . .
    H H5A 0.0322 0.3771 0.8463 0.060 Uiso calc R 1 . .
    C C6 0.2657(2) 0.24013(18) 0.73553(14) 0.0391(3) Uani d . 1 . .
    C C7 0.1632(2) 0.22884(19) 0.64567(15) 0.0404(3) Uani d . 1 . .
    H H7A 0.0370 0.2900 0.6562 0.048 Uiso calc R 1 . .
    C C8 0.1073(2) 0.1771(2) 0.46023(16) 0.0471(4) Uani d . 1 . .
    H H8A -0.0265 0.2136 0.5026 0.057 Uiso calc R 1 . .
    H H8B 0.1226 0.0780 0.4246 0.057 Uiso calc R 1 . .
    C C9 0.1672(3) 0.3098(2) 0.35454(18) 0.0560(5) Uani d . 1 . .
    H H9A 0.1508 0.4073 0.3926 0.067 Uiso calc R 1 . .
    H H9B 0.0809 0.3376 0.2976 0.067 Uiso calc R 1 . .
    C C10 0.3716(3) 0.2666(2) 0.27522(15) 0.0496(4) Uani d . 1 . .
    H H10A 0.3850 0.1740 0.2322 0.059 Uiso calc R 1 . .
    H H10B 0.3914 0.3588 0.2098 0.059 Uiso calc R 1 . .
    C C11 0.7109(3) 0.1849(2) 0.25224(16) 0.0520(4) Uani d . 1 . .
    H H11A 0.7230 0.2777 0.1876 0.078 Uiso calc R 1 . .
    H H11B 0.7164 0.0922 0.2135 0.078 Uiso calc R 1 . .
    H H11C 0.8137 0.1590 0.2950 0.078 Uiso calc R 1 . .
    C C12 0.5251(3) 0.3671(2) 0.40162(16) 0.0506(4) Uani d . 1 . .
    H H12A 0.5361 0.4588 0.3357 0.076 Uiso calc R 1 . .
    H H12B 0.6311 0.3405 0.4414 0.076 Uiso calc R 1 . .
    H H12C 0.4073 0.3950 0.4644 0.076 Uiso calc R 1 . .
    C C13 0.8151(3) 0.0722(3) 0.9111(2) 0.0726(6) Uani d . 1 . .
    H H13A 0.9487 0.0188 0.8885 0.109 Uiso calc R 1 . .
    H H13B 0.7480 0.0003 0.9744 0.109 Uiso calc R 1 . .
    H H13C 0.8001 0.1714 0.9449 0.109 Uiso calc R 1 . .
loop_
    _atom_site_aniso_label
    _atom_site_aniso_U_11
    _atom_site_aniso_U_22
    _atom_site_aniso_U_33
    _atom_site_aniso_U_12
    _atom_site_aniso_U_13
    _atom_site_aniso_U_23
    Ni1 0.03755(15) 0.03032(15) 0.02764(14) -0.00398(10) -0.01031(10)
                                                                     -0.00902(9)
    O1 0.0411(5) 0.0390(5) 0.0316(5) -0.0064(4) -0.0097(4) -0.0126(4)
    O2 0.0516(7) 0.1037(11) 0.0382(6) -0.0142(7) -0.0142(5) -0.0222(7)
    N1 0.0390(6) 0.0359(6) 0.0359(6) -0.0029(5) -0.0125(5) -0.0069(5)
    N2 0.0574(8) 0.0333(6) 0.0321(6) -0.0133(6) -0.0123(5) -0.0053(5)
    C1 0.0487(8) 0.0283(7) 0.0271(6) -0.0097(6) -0.0087(6) -0.0042(5)
    C2 0.0555(9) 0.0490(9) 0.0309(7) -0.0158(7) -0.0100(6) -0.0088(6)
    C3 0.0760(12) 0.0648(12) 0.0332(8) -0.0167(10) -0.0136(8) -0.0180(8)
    C4 0.0814(13) 0.0576(11) 0.0378(9) -0.0024(10) -0.0058(8) -0.0231(8)
    C5 0.0587(10) 0.0421(9) 0.0403(8) 0.0025(7) -0.0056(7) -0.0134(7)
    C6 0.0506(8) 0.0301(7) 0.0328(7) -0.0034(6) -0.0077(6) -0.0072(6)
    C7 0.0409(7) 0.0342(7) 0.0404(8) 0.0014(6) -0.0091(6) -0.0078(6)
    C8 0.0410(8) 0.0518(10) 0.0497(9) 0.0008(7) -0.0196(7) -0.0135(8)
    C9 0.0695(11) 0.0444(9) 0.0560(10) 0.0036(8) -0.0367(9) -0.0040(8)
    C10 0.0780(12) 0.0395(8) 0.0349(8) -0.0130(8) -0.0244(8) 0.0008(6)
    C11 0.0709(11) 0.0474(9) 0.0374(8) -0.0225(8) -0.0044(8) -0.0050(7)
    C12 0.0792(12) 0.0354(8) 0.0430(9) -0.0203(8) -0.0159(8) -0.0067(7)
    C13 0.0625(12) 0.1093(19) 0.0514(11) -0.0211(12) -0.0217(9) -0.0104(11)
_geom_special_details
;
All e.s.d.'s (except the e.s.d. in the dihedral angle between two l.s. planes)
are estimated using the full covariance matrix. The cell e.s.d.'s are taken
into account individually in the estimation of e.s.d.'s in distances, angles
and torsion angles; correlations between e.s.d.'s in cell parameters are only
used when they are defined by crystal symmetry. An approximate (isotropic)
treatment of cell e.s.d.'s is used for estimating e.s.d.'s involving l.s.
planes.
;
loop_
    _geom_bond_atom_site_label_1
    _geom_bond_atom_site_label_2
    _geom_bond_site_symmetry_2
    _geom_bond_distance
    _geom_bond_publ_flag
    Ni1 O1 . 2.0061(11) ?
    Ni1 O1 2_656 2.0061(11) ?
    Ni1 N1 . 2.0547(14) ?
    Ni1 N1 2_656 2.0547(14) ?
    Ni1 N2 2_656 2.3081(15) ?
    Ni1 N2 . 2.3081(15) ?
    O1 C1 . 1.2899(17) ?
    O2 C2 . 1.372(2) ?
    O2 C13 . 1.399(2) ?
    N1 C7 . 1.287(2) ?
    N1 C8 . 1.467(2) ?
    N2 C12 . 1.471(2) ?
    N2 C11 . 1.473(2) ?
    N2 C10 . 1.487(2) ?
    C1 C6 . 1.418(2) ?
    C1 C2 . 1.433(2) ?
    C2 C3 . 1.375(2) ?
    C3 C4 . 1.394(3) ?
    C3 H3A . 0.9300 ?
    C4 C5 . 1.361(3) ?
    C4 H4A . 0.9300 ?
    C5 C6 . 1.416(2) ?
    C5 H5A . 0.9300 ?
    C6 C7 . 1.439(2) ?
    C7 H7A . 0.9300 ?
    C8 C9 . 1.518(3) ?
    C8 H8A . 0.9700 ?
    C8 H8B . 0.9700 ?
    C9 C10 . 1.520(3) ?
    C9 H9A . 0.9700 ?
    C9 H9B . 0.9700 ?
    C10 H10A . 0.9700 ?
    C10 H10B . 0.9700 ?
    C11 H11A . 0.9600 ?
    C11 H11B . 0.9600 ?
    C11 H11C . 0.9600 ?
    C12 H12A . 0.9600 ?
    C12 H12B . 0.9600 ?
    C12 H12C . 0.9600 ?
    C13 H13A . 0.9600 ?
    C13 H13B . 0.9600 ?
    C13 H13C . 0.9600 ?
loop_
    _geom_angle_atom_site_label_1
    _geom_angle_atom_site_label_2
    _geom_angle_atom_site_label_3
    _geom_angle_site_symmetry_1
    _geom_angle_site_symmetry_3
    _geom_angle
    _geom_angle_publ_flag
    O1 Ni1 O1 . 2_656 180.0 ?
    O1 Ni1 N1 . . 88.00(5) ?
    O1 Ni1 N1 2_656 . 92.00(5) ?
    O1 Ni1 N1 . 2_656 92.00(5) ?
    O1 Ni1 N1 2_656 2_656 88.00(5) ?
    N1 Ni1 N1 . 2_656 180.00(7) ?
    O1 Ni1 N2 . 2_656 87.10(5) ?
    O1 Ni1 N2 2_656 2_656 92.90(5) ?
    N1 Ni1 N2 . 2_656 98.96(6) ?
    N1 Ni1 N2 2_656 2_656 81.04(6) ?
    O1 Ni1 N2 . . 92.90(5) ?
    O1 Ni1 N2 2_656 . 87.10(5) ?
    N1 Ni1 N2 . . 81.04(6) ?
    N1 Ni1 N2 2_656 . 98.96(6) ?
    N2 Ni1 N2 2_656 . 180.00(5) ?
    C1 O1 Ni1 . . 129.01(10) ?
    C2 O2 C13 . . 117.24(15) ?
    C7 N1 C8 . . 116.00(13) ?
    C7 N1 Ni1 . . 126.39(11) ?
    C8 N1 Ni1 . . 116.42(10) ?
    C12 N2 C11 . . 107.24(14) ?
    C12 N2 C10 . . 110.49(14) ?
    C11 N2 C10 . . 107.71(13) ?
    C12 N2 Ni1 . . 110.96(10) ?
    C11 N2 Ni1 . . 108.89(10) ?
    C10 N2 Ni1 . . 111.39(10) ?
    O1 C1 C6 . . 124.80(13) ?
    O1 C1 C2 . . 118.76(14) ?
    C6 C1 C2 . . 116.44(14) ?
    O2 C2 C3 . . 124.23(16) ?
    O2 C2 C1 . . 114.18(14) ?
    C3 C2 C1 . . 121.60(16) ?
    C2 C3 C4 . . 120.66(17) ?
    C2 C3 H3A . . 119.7 ?
    C4 C3 H3A . . 119.7 ?
    C5 C4 C3 . . 119.69(16) ?
    C5 C4 H4A . . 120.2 ?
    C3 C4 H4A . . 120.2 ?
    C4 C5 C6 . . 121.33(17) ?
    C4 C5 H5A . . 119.3 ?
    C6 C5 H5A . . 119.3 ?
    C5 C6 C1 . . 120.12(15) ?
    C5 C6 C7 . . 117.77(15) ?
    C1 C6 C7 . . 122.05(13) ?
    N1 C7 C6 . . 126.96(14) ?
    N1 C7 H7A . . 116.5 ?
    C6 C7 H7A . . 116.5 ?
    N1 C8 C9 . . 108.79(14) ?
    N1 C8 H8A . . 109.9 ?
    C9 C8 H8A . . 109.9 ?
    N1 C8 H8B . . 109.9 ?
    C9 C8 H8B . . 109.9 ?
    H8A C8 H8B . . 108.3 ?
    C8 C9 C10 . . 115.86(14) ?
    C8 C9 H9A . . 108.3 ?
    C10 C9 H9A . . 108.3 ?
    C8 C9 H9B . . 108.3 ?
    C10 C9 H9B . . 108.3 ?
    H9A C9 H9B . . 107.4 ?
    N2 C10 C9 . . 116.40(13) ?
    N2 C10 H10A . . 108.2 ?
    C9 C10 H10A . . 108.2 ?
    N2 C10 H10B . . 108.2 ?
    C9 C10 H10B . . 108.2 ?
    H10A C10 H10B . . 107.3 ?
    N2 C11 H11A . . 109.5 ?
    N2 C11 H11B . . 109.5 ?
    H11A C11 H11B . . 109.5 ?
    N2 C11 H11C . . 109.5 ?
    H11A C11 H11C . . 109.5 ?
    H11B C11 H11C . . 109.5 ?
    N2 C12 H12A . . 109.5 ?
    N2 C12 H12B . . 109.5 ?
    H12A C12 H12B . . 109.5 ?
    N2 C12 H12C . . 109.5 ?
    H12A C12 H12C . . 109.5 ?
    H12B C12 H12C . . 109.5 ?
    O2 C13 H13A . . 109.5 ?
    O2 C13 H13B . . 109.5 ?
    H13A C13 H13B . . 109.5 ?
    O2 C13 H13C . . 109.5 ?
    H13A C13 H13C . . 109.5 ?
    H13B C13 H13C . . 109.5 ?
data_global
_journal_date_recd_electronic     2008-05-19
_journal_date_accepted     2008-07-03
_journal_name_full     'Acta Crystallographica, Section E'
_journal_year     2008
_journal_volume     64
_journal_issue      8
_journal_page_first     m1009
_journal_page_last     m1009
_journal_paper_category     QM
_journal_coeditor_code     AT2571
_publ_contact_author_name     'Hong LIN'
_publ_contact_author_address
;
  Jinhua Professional-Technical College, Jinhua, Zhejiang 321017,
  People's Republic of China
;
_publ_contact_author_email     jh_ll@126.com
_publ_contact_author_fax     '86-579-82264096'
_publ_contact_author_phone     '86-579-82264096'
_publ_section_title
;\
Bis{2-[3-(dimethylamino)propyliminomethyl]-6-methoxyphenolato-\k^3^<i>N</i>,\
<i>N</i>',<i>O</i>^1^}nickel(II)
;
loop_
    _publ_author_name
    _publ_author_address
    'Hang-Ming Guo'
;
Jinhua Professional Technical College,
Jinhua, Zhejiang Province 321017,
People's Republic of China
;
    'Hong Lin'
;
Jinhua Professional Technical College,
Jinhua, Zhejiang Province 321017,
People's Republic of China
;
