# Supplementary material for: Bis{2-[3-(dimethyl­amino)propyl­imino­meth­yl]-6-methoxy­phenolato-κ3 N,N′,O 1}nickel(II)
Source: Acta Crystallogr Sect E Struct Rep Online. 2008 Jul 9;64(Pt 8):m1009. doi: 10.1107/S1600536808020497 (PMC2961932; doi:10.1107/S1600536808020497)
Supplement: Supplementary file 2 [file e-64-m1009-Isup2.hkl]

# 
# h,k,l, Fc-squared, Fo-squared, sigma(Fo-squared) and status flag 
# 
data_I
_shelx_title ' h in P1                          P-1' 
_shelx_refln_list_code          4 
_shelx_F_calc_maximum      111.19 
_exptl_crystal_F_000       282.00 
_reflns_d_resolution_high  0.7687 
 
loop_ 
 _symmetry_equiv_pos_as_xyz 
 'x, y, z' 
 '-x, -y, -z' 
 
_cell_length_a     7.4758 
_cell_length_b     8.5571 
_cell_length_c    10.9950 
_cell_angle_alpha  78.360 
_cell_angle_beta   73.980 
_cell_angle_gamma  73.730 
 
_shelx_F_squared_multiplier     1.000 
 
loop_ 
 _refln_index_h 
 _refln_index_k 
 _refln_index_l 
 _refln_F_squared_calc 
 _refln_F_squared_meas 
 _refln_F_squared_sigma 
 _refln_observed_status 
   1   0   0     5137.97     5172.58     71.97 o 
   2   0   0       86.00       83.80      1.46 o 
   3   0   0     3369.72     3573.98     22.49 o 
   4   0   0      873.92      934.66      6.33 o 
   5   0   0      114.25      113.95      2.01 o 
   6   0   0       27.12       31.30      1.05 o 
   7   0   0        3.81        5.07      0.71 o 
   8   0   0       19.41       20.90      1.16 o 
   9   0   0        9.34       10.30      1.27 o 
  -8   1   0       16.16       13.69      1.14 o 
  -7   1   0       40.34       39.76      1.42 o 
  -6   1   0       34.39       39.57      1.21 o 
  -5   1   0      305.10      313.65      3.14 o 
  -4   1   0      246.87      224.71      2.54 o 
  -3   1   0      414.82      450.19      3.76 o 
  -2   1   0     1511.91     1584.67     16.92 o 
  -1   1   0       31.66       24.65      0.63 o 
   0   1   0     4141.97     4092.18     84.88 o 
   1   1   0     5032.20     5132.31     58.32 o 
   2   1   0      346.28      353.38      4.02 o 
   3   1   0      569.11      553.06      4.86 o 
   4   1   0      661.90      696.53      5.62 o 
   5   1   0        3.28        3.53      0.43 o 
   6   1   0        0.59        0.20      0.47 o 
   7   1   0        8.30       10.05      0.96 o 
   8   1   0       14.10       15.33      1.24 o 
   9   1   0        9.76       11.25      1.29 o 
  -8   2   0        0.64        1.79      1.08 o 
  -7   2   0       66.51       63.06      1.86 o 
  -6   2   0       46.03       45.91      1.35 o 
  -5   2   0       79.55       84.91      1.73 o 
  -4   2   0      278.18      250.89      2.86 o 
  -3   2   0        5.95        2.46      0.28 o 
  -2   2   0      585.80      597.06      3.80 o 
  -1   2   0     1447.12     1479.45     12.96 o 
   0   2   0     2787.85     2968.57     30.96 o 
   1   2   0     1267.84     1303.08     14.38 o 
   2   2   0      136.45      135.01      1.83 o 
   3   2   0       57.02       41.86      1.09 o 
   4   2   0       14.49       10.79      0.61 o 
   5   2   0       14.75       13.94      0.88 o 
   6   2   0       27.06       25.16      1.27 o 
   7   2   0       50.19       52.84      1.66 o 
   8   2   0       72.27       68.28      2.09 o 
   9   2   0       13.94       12.84      1.64 o 
  -8   3   0        0.13        0.16      1.05 o 
  -7   3   0       19.25       14.57      1.53 o 
  -6   3   0      145.59      136.61      2.58 o 
  -5   3   0       26.28       25.16      1.49 o 
  -4   3   0      153.24      147.97      3.37 o 
  -3   3   0      292.27      264.90      2.32 o 
  -2   3   0      391.96      375.96      3.57 o 
  -1   3   0     1177.88     1169.44      6.77 o 
   0   3   0       46.20       41.19      1.73 o 
   1   3   0      396.34      439.20      4.65 o 
   2   3   0      157.15      144.30      1.92 o 
   3   3   0      133.40      132.79      2.75 o 
   4   3   0        9.51       10.82      0.63 o 
   5   3   0       23.11       22.84      0.95 o 
   6   3   0      161.01      153.82      2.50 o 
   7   3   0       61.42       60.31      2.05 o 
   8   3   0       56.53       55.06      2.18 o 
   9   3   0       32.18       29.63      3.73 o 
  -7   4   0        2.65        2.20      1.14 o 
  -6   4   0       86.24       75.73      2.62 o 
  -5   4   0      120.51      115.87      2.59 o 
  -4   4   0       40.49       42.30      1.21 o 
  -3   4   0      128.81      130.79      1.95 o 
  -2   4   0      337.98      323.59      2.35 o 
  -1   4   0      253.17      254.57      2.17 o 
   0   4   0       50.92       49.05      1.06 o 
   1   4   0      397.26      387.40      3.71 o 
   2   4   0      719.08      664.63      6.89 o 
   3   4   0      100.32      103.03      1.66 o 
   4   4   0       33.48       32.90      1.07 o 
   5   4   0      129.82      118.65      2.01 o 
   6   4   0      204.98      204.93      2.95 o 
   7   4   0       65.40       62.23      1.81 o 
   8   4   0       10.26       11.44      1.82 o 
   9   4   0       26.42       24.10      2.23 o 
  -7   5   0       17.60       20.18      4.24 o 
  -6   5   0       29.90       28.62      1.95 o 
  -5   5   0      175.65      168.89      3.70 o 
  -4   5   0      195.32      200.56      2.78 o 
  -3   5   0      122.09      123.73      2.02 o 
  -2   5   0      137.67      132.67      2.04 o 
  -1   5   0      354.98      367.95      3.29 o 
   0   5   0      211.68      200.99      2.63 o 
   1   5   0      246.83      247.11      2.80 o 
   2   5   0     1062.00     1048.13     11.38 o 
   3   5   0      279.66      282.14      3.53 o 
   4   5   0      134.06      125.30      3.12 o 
   5   5   0      265.89      252.58      4.03 o 
   6   5   0      139.61      135.67      3.04 o 
   7   5   0       34.26       38.14      2.14 o 
   8   5   0        3.20        1.87      1.30 o 
   9   5   0        6.69        7.08      1.84 o 
  -6   6   0       18.65       20.82      2.95 o 
  -5   6   0       63.31       67.03      6.15 o 
  -4   6   0       99.52      100.10      4.27 o 
  -3   6   0      177.96      178.81      3.26 o 
  -2   6   0      113.51      120.11      2.26 o 
  -1   6   0       67.68       70.34      2.27 o 
   0   6   0      193.95      187.20      3.69 o 
   1   6   0       25.87       24.36      1.09 o 
   2   6   0       52.40       59.87      1.42 o 
   3   6   0      138.44      150.15      2.79 o 
   4   6   0       54.93       52.76      2.32 o 
   5   6   0       81.35       81.49      2.56 o 
   6   6   0       40.97       45.20      2.01 o 
   7   6   0        8.71        6.53      1.20 o 
   8   6   0        2.00        1.37      1.34 o 
  -5   7   0        8.81        4.97      1.70 o 
  -4   7   0        2.54        1.89      1.16 o 
  -3   7   0        0.45        1.90      1.04 o 
  -2   7   0       80.75       88.17      5.81 o 
  -1   7   0       27.10       28.24      1.36 o 
   0   7   0       17.90       16.74      1.09 o 
   1   7   0       57.53       58.50      2.11 o 
   2   7   0        8.84       11.45      0.93 o 
   3   7   0       80.96       79.26      2.26 o 
   4   7   0      106.22       95.16      2.39 o 
   5   7   0       29.47       27.79      1.52 o 
   6   7   0       22.34       20.98      1.64 o 
   7   7   0       39.00       35.78      2.47 o 
   8   7   0       26.23       25.59      2.39 o 
  -4   8   0       22.62       20.94      4.08 o 
  -3   8   0        0.60        0.19      1.17 o 
  -2   8   0        0.33        0.01      0.98 o 
  -1   8   0       69.69       71.97      2.86 o 
   0   8   0       61.95       62.85      1.97 o 
   1   8   0      139.71      150.68      6.20 o 
   2   8   0      160.88      169.85      3.68 o 
   3   8   0      139.60      142.91      3.20 o 
   4   8   0      181.04      173.18      3.75 o 
   5   8   0       83.45       83.76      3.30 o 
   6   8   0       22.69       21.67      1.85 o 
   7   8   0       33.11       36.37      2.95 o 
  -3   9   0       61.36       71.82      3.41 o 
  -2   9   0        0.23        1.11      2.28 o 
  -1   9   0        0.26        0.48      0.97 o 
   0   9   0       51.04       48.49      2.56 o 
   1   9   0       77.28       84.34      2.65 o 
   2   9   0       43.59       43.70      3.00 o 
   3   9   0       24.06       21.45      1.96 o 
   4   9   0       32.31       33.48      1.98 o 
   5   9   0       33.60       34.90      2.29 o 
   6   9   0       12.89       12.13      1.80 o 
  -1  10   0        4.05        3.57      1.50 o 
   0  10   0       10.25        9.56      1.65 o 
   1  10   0       60.77       63.30      3.03 o 
   2  10   0       19.14       18.82      1.64 o 
   3  10   0        0.76        0.85      1.28 o 
   4  10   0        7.00        8.52      2.14 o 
   5  10   0        6.73       10.37      1.94 o 
  -5 -10   1       20.69       18.85      4.22 o 
  -4 -10   1       15.25       18.72      2.43 o 
  -3 -10   1        1.15        1.48      1.60 o 
  -2 -10   1        0.28        1.18      0.99 o 
  -1 -10   1       19.10       23.14      2.15 o 
   0 -10   1       27.21       27.98      2.38 o 
   1 -10   1        0.76        1.34      1.20 o 
  -6  -9   1        7.07       10.61      1.80 o 
  -5  -9   1       38.58       33.54      3.53 o 
  -4  -9   1       29.11       27.78      2.07 o 
  -3  -9   1       11.92       11.41      1.64 o 
  -2  -9   1       13.06       11.59      1.91 o 
  -1  -9   1        6.16        6.24      1.11 o 
   0  -9   1       38.45       39.20      3.55 o 
   1  -9   1       25.88       25.96      2.15 o 
   2  -9   1        0.32       -1.11      1.11 o 
   3  -9   1       22.81       28.36      2.43 o 
  -7  -8   1       20.23       20.36      1.93 o 
  -6  -8   1       32.35       34.32      2.14 o 
  -5  -8   1       59.89       59.62      3.95 o 
  -4  -8   1      109.05      108.57      2.82 o 
  -3  -8   1      124.86      131.96      3.91 o 
  -2  -8   1      251.06      253.43      4.88 o 
  -1  -8   1      214.53      212.61      3.93 o 
   0  -8   1       45.36       46.54      1.82 o 
   1  -8   1       89.09       91.30      2.42 o 
   2  -8   1       54.20       59.15      2.77 o 
   3  -8   1       33.31       36.43      2.94 o 
   4  -8   1       61.49       65.78      3.26 o 
  -8  -7   1       13.61       11.71      1.98 o 
  -7  -7   1       66.00       62.16      3.57 o 
  -6  -7   1       83.89       82.37      3.10 o 
  -5  -7   1       23.93       21.46      1.77 o 
  -4  -7   1       78.01       75.86      3.29 o 
  -3  -7   1      206.24      206.36      3.86 o 
  -2  -7   1      112.41      112.37      2.68 o 
  -1  -7   1      162.26      154.50      2.53 o 
   0  -7   1       51.62       54.86      1.56 o 
   1  -7   1       18.34       20.66      1.23 o 
   2  -7   1       61.66       61.93      5.19 o 
   3  -7   1       19.79       22.57      2.26 o 
   4  -7   1       23.94       22.76      1.98 o 
   5  -7   1       12.22        6.19      2.93 o 
  -8  -6   1        4.85        6.15      1.55 o 
  -7  -6   1       36.68       37.60      2.35 o 
  -6  -6   1       67.84       65.46      2.43 o 
  -5  -6   1       11.57       11.81      1.14 o 
  -4  -6   1       19.75       24.79      1.53 o 
  -3  -6   1      206.71      203.98      3.19 o 
  -2  -6   1       14.60       14.69      1.06 o 
  -1  -6   1        3.90        3.16      0.56 o 
   0  -6   1       79.18       86.53      1.75 o 
   1  -6   1       81.63       81.82      1.76 o 
   2  -6   1       94.66       98.07      2.47 o 
   3  -6   1       45.90       47.60      2.25 o 
   4  -6   1       30.10       32.65      1.62 o 
   5  -6   1       48.85       54.87      3.90 o 
   6  -6   1       11.22       11.92      2.05 o 
  -8  -5   1        9.85        7.42      1.85 o 
  -7  -5   1       19.72       22.05      2.39 o 
  -6  -5   1       26.24       28.12      2.64 o 
  -5  -5   1       37.74       42.40      1.65 o 
  -4  -5   1       67.57       70.83      1.92 o 
  -3  -5   1      199.58      178.71      3.14 o 
  -2  -5   1       16.34       13.09      1.11 o 
  -1  -5   1       12.38       10.88      0.80 o 
   0  -5   1      257.56      260.93      3.96 o 
   1  -5   1      289.00      260.31      3.56 o 
   2  -5   1      162.26      154.51      2.13 o 
   3  -5   1      164.42      171.23      3.58 o 
   4  -5   1      115.66      120.28      2.67 o 
   5  -5   1      188.36      181.07      4.72 o 
   6  -5   1       50.59       47.34      4.35 o 
   7  -5   1        4.76        3.61      1.73 o 
  -9  -4   1       25.07       25.00      2.41 o 
  -8  -4   1       30.05       26.65      1.80 o 
  -7  -4   1       34.32       34.59      1.44 o 
  -6  -4   1       10.29       10.77      0.86 o 
  -5  -4   1       12.10       10.97      0.85 o 
  -4  -4   1       43.10       38.89      1.25 o 
  -3  -4   1       32.55       24.37      0.84 o 
  -2  -4   1        1.21        3.18      0.35 o 
  -1  -4   1       78.49       87.68      1.53 o 
   0  -4   1      223.43      208.83      2.79 o 
   1  -4   1      429.44      433.63      3.47 o 
   2  -4   1       52.73       46.02      0.91 o 
   3  -4   1      123.55      112.34      1.64 o 
   4  -4   1      172.27      174.53      2.45 o 
   5  -4   1      217.21      207.01      3.90 o 
   6  -4   1      133.48      131.69      3.39 o 
   7  -4   1        1.73        0.55      1.03 o 
  -9  -3   1       18.26       17.49      2.13 o 
  -8  -3   1       28.62       31.42      1.88 o 
  -7  -3   1       59.44       63.14      1.83 o 
  -6  -3   1       57.21       58.32      1.57 o 
  -5  -3   1       89.96       87.38      1.70 o 
  -4  -3   1      100.35       92.09      1.54 o 
  -3  -3   1        2.44        3.95      0.31 o 
  -2  -3   1      510.63      559.46      4.33 o 
  -1  -3   1     1716.11     1755.95     11.71 o 
   0  -3   1      170.67      144.56      2.37 o 
   1  -3   1      868.77      899.36      6.57 o 
   2  -3   1      627.82      674.17      4.41 o 
   3  -3   1      237.80      214.10      2.58 o 
   4  -3   1      131.84      128.50      1.95 o 
   5  -3   1       46.81       50.26      1.64 o 
   6  -3   1       82.10       80.20      2.57 o 
   7  -3   1       15.92       11.81      1.42 o 
   8  -3   1        1.08        1.78      1.16 o 
  -9  -2   1       12.63       11.37      1.64 o 
  -8  -2   1       14.55       16.24      2.70 o 
  -7  -2   1       22.17       24.77      2.25 o 
  -6  -2   1       50.54       49.03      1.90 o 
  -5  -2   1      266.54      264.74      3.14 o 
  -4  -2   1      725.98      740.12      6.55 o 
  -3  -2   1       13.28       10.03      0.40 o 
  -2  -2   1      258.83      258.15      2.94 o 
  -1  -2   1    12362.19    12113.68    291.74 o 
   0  -2   1     1637.57     1771.79     22.43 o 
   1  -2   1       80.57       79.57      1.38 o 
   2  -2   1     2095.66     2134.30     13.71 o 
   3  -2   1     1297.47     1386.93      8.62 o 
   4  -2   1      171.91      166.04      1.92 o 
   5  -2   1        2.61        1.87      0.45 o 
   6  -2   1        2.31        0.50      0.57 o 
   7  -2   1       13.39       15.57      1.46 o 
   8  -2   1        3.55        1.08      1.04 o 
  -9  -1   1        2.30        2.15      1.21 o 
  -8  -1   1       11.20       10.88      1.38 o 
  -7  -1   1        0.64        0.87      0.65 o 
  -6  -1   1        0.37       -0.07      0.50 o 
  -5  -1   1       33.99       31.04      1.22 o 
  -4  -1   1      585.60      606.15      5.09 o 
  -3  -1   1      580.42      583.71      4.60 o 
  -2  -1   1       44.64       51.56      0.62 o 
  -1  -1   1     2496.76     2558.69     29.73 o 
   0  -1   1     3073.04     3542.15     36.81 o 
   1  -1   1       46.03       42.14      0.98 o 
   2  -1   1     1183.60     1138.84     12.39 o 
   3  -1   1     1175.56     1270.81      7.83 o 
   4  -1   1      403.44      439.43      4.43 o 
   5  -1   1       58.17       59.63      1.42 o 
   6  -1   1        3.81        6.81      0.67 o 
   7  -1   1       22.05       26.02      1.16 o 
   8  -1   1       17.04       18.47      1.64 o 
  -8   0   1       21.26       18.58      1.82 o 
  -7   0   1        9.81       10.01      1.02 o 
  -6   0   1       10.01       13.72      1.21 o 
  -5   0   1       95.57       92.17      1.77 o 
  -4   0   1      113.63      103.37      2.76 o 
  -3   0   1     1413.34     1462.09      8.92 o 
  -2   0   1     2062.82     2053.26     16.70 o 
  -1   0   1      491.86      526.63      4.27 o 
   0   0   1     2787.26     2786.96     47.89 o 
   1   0   1     1528.21     1562.71     12.98 o 
   2   0   1     1166.48     1176.65     10.22 o 
   3   0   1      275.03      258.30      2.49 o 
   4   0   1      101.92      102.19      1.39 o 
   5   0   1      277.59      264.55      2.99 o 
   6   0   1      166.52      159.49      2.23 o 
   7   0   1      126.08      115.08      2.07 o 
   8   0   1       38.58       38.56      1.44 o 
   9   0   1       12.68       10.86      1.67 o 
  -8   1   1       11.38       10.98      1.20 o 
  -7   1   1       79.49       74.43      1.77 o 
  -6   1   1       98.57       94.00      1.78 o 
  -5   1   1      397.47      397.54      3.70 o 
  -4   1   1      133.67      110.84      1.68 o 
  -3   1   1      281.67      285.94      3.12 o 
  -2   1   1     2642.85     2693.25     21.79 o 
  -1   1   1      558.79      569.43      6.66 o 
   0   1   1      140.14      131.47      2.86 o 
   1   1   1      989.53      990.40     10.40 o 
   2   1   1        9.59       12.50      0.58 o 
   3   1   1       17.21       16.11      0.59 o 
   4   1   1       11.32       18.08      0.61 o 
   5   1   1       27.52       23.15      0.90 o 
   6   1   1       42.35       46.73      1.20 o 
   7   1   1       86.33       78.62      1.70 o 
   8   1   1       64.90       61.93      1.72 o 
   9   1   1        6.23        5.07      1.04 o 
  -8   2   1        0.31       -0.29      0.87 o 
  -7   2   1       53.58       49.89      2.29 o 
  -6   2   1      119.98      108.89      2.00 o 
  -5   2   1      173.31      170.20      3.26 o 
  -4   2   1      120.64      115.16      1.64 o 
  -3   2   1       50.81       47.73      0.94 o 
  -2   2   1      838.32      853.76      6.22 o 
  -1   2   1      102.01       93.45      2.45 o 
   0   2   1      502.40      488.32      8.58 o 
   1   2   1      736.35      710.51     11.45 o 
   2   2   1      138.61      140.80      3.59 o 
   3   2   1        2.24        4.74      0.43 o 
   4   2   1       82.82       69.10      1.44 o 
   5   2   1      127.82      114.48      2.44 o 
   6   2   1       20.04       21.10      0.87 o 
   7   2   1       10.42       10.98      0.81 o 
   8   2   1       70.63       69.63      2.87 o 
   9   2   1       15.40       14.00      1.30 o 
  -7   3   1       21.94       19.57      1.53 o 
  -6   3   1      120.73      112.50      2.86 o 
  -5   3   1       71.80       70.51      1.75 o 
  -4   3   1      109.89      113.70      1.74 o 
  -3   3   1      221.31      209.10      2.25 o 
  -2   3   1      708.06      684.85      4.42 o 
  -1   3   1      421.71      403.99      3.35 o 
   0   3   1      239.92      248.31      2.91 o 
   1   3   1      290.58      303.22      6.57 o 
   2   3   1      852.54      852.44      7.58 o 
   3   3   1      133.41      118.72      2.04 o 
   4   3   1      170.45      167.86      2.45 o 
   5   3   1      362.85      375.70      3.34 o 
   6   3   1      178.44      181.43      2.72 o 
   7   3   1       14.71       14.51      1.06 o 
   8   3   1       22.64       26.40      2.22 o 
   9   3   1       28.43       27.07      2.00 o 
  -7   4   1       11.34       12.13      1.55 o 
  -6   4   1       74.80       74.41      2.36 o 
  -5   4   1       52.44       52.81      2.00 o 
  -4   4   1      100.30      105.52      2.30 o 
  -3   4   1      335.51      343.22      2.90 o 
  -2   4   1      180.67      170.57      1.92 o 
  -1   4   1      110.96      108.29      1.29 o 
   0   4   1       67.22       64.89      0.91 o 
   1   4   1      122.84      110.23      1.58 o 
   2   4   1      187.47      194.00      2.13 o 
   3   4   1       65.01       57.85      1.27 o 
   4   4   1      108.07      100.79      4.09 o 
   5   4   1      174.75      176.08      2.71 o 
   6   4   1      227.37      222.25      3.37 o 
   7   4   1       71.51       64.37      3.78 o 
   8   4   1        5.02        6.54      0.97 o 
   9   4   1       21.63       21.53      3.18 o 
  -6   5   1       27.79       27.57      2.76 o 
  -5   5   1       87.03       83.15      2.43 o 
  -4   5   1       55.43       52.21      1.82 o 
  -3   5   1      276.89      277.86      4.16 o 
  -2   5   1      205.47      203.97      2.53 o 
  -1   5   1       53.68       47.85      1.02 o 
   0   5   1      508.62      533.53      4.48 o 
   1   5   1     1158.98     1161.52      9.42 o 
   2   5   1      602.26      634.29      5.26 o 
   3   5   1      265.64      257.94      2.79 o 
   4   5   1      280.40      269.19      4.04 o 
   5   5   1      152.42      143.20      2.97 o 
   6   5   1      147.94      139.02      3.08 o 
   7   5   1      118.73      118.57      3.12 o 
   8   5   1        7.22        5.69      1.47 o 
   9   5   1        7.86        5.60      1.75 o 
  -6   6   1        2.87        4.47      3.09 o 
  -5   6   1       73.54       72.86      3.36 o 
  -4   6   1       59.77       59.95      2.87 o 
  -3   6   1       11.14       10.74      1.26 o 
  -2   6   1       65.40       68.34      1.77 o 
  -1   6   1      131.31      125.16      2.23 o 
   0   6   1      195.92      184.46      2.32 o 
   1   6   1      254.04      263.48      4.69 o 
   2   6   1      344.87      346.50      4.73 o 
   3   6   1      368.38      369.56      3.82 o 
   4   6   1      326.04      319.73      4.22 o 
   5   6   1      114.50      118.98      2.88 o 
   6   6   1       29.66       32.36      1.76 o 
   7   6   1       53.95       60.16      2.41 o 
   8   6   1       13.03       13.68      3.33 o 
   9   6   1        0.14        0.90      1.52 o 
  -5   7   1        0.46        1.35      1.55 o 
  -4   7   1       32.31       30.74      2.78 o 
  -3   7   1        1.53        0.62      0.91 o 
  -2   7   1       37.43       36.37      1.49 o 
  -1   7   1       19.51       18.26      1.43 o 
   0   7   1      124.27      122.74      2.75 o 
   1   7   1        8.54        7.58      0.86 o 
   2   7   1       20.42       20.03      1.14 o 
   3   7   1      124.79      113.01      2.13 o 
   4   7   1      170.15      166.75      3.16 o 
   5   7   1       81.00       84.31      2.34 o 
   6   7   1        7.91        9.11      1.38 o 
   7   7   1        9.40        9.97      3.54 o 
   8   7   1       29.80       30.27      5.34 o 
  -4   8   1        2.55        0.12      2.32 o 
  -3   8   1       39.72       37.89      4.65 o 
  -2   8   1       10.28       10.42      1.51 o 
  -1   8   1        7.40        6.77      1.12 o 
   0   8   1      174.49      177.22      6.71 o 
   1   8   1      154.68      161.40      3.04 o 
   2   8   1        2.03        2.34      0.79 o 
   3   8   1       72.23       65.54      1.82 o 
   4   8   1       99.54       99.04      2.72 o 
   5   8   1       39.60       40.06      3.11 o 
   6   8   1       26.72       27.36      2.78 o 
   7   8   1        6.25        4.98      1.42 o 
   8   8   1       16.68       12.09      2.34 o 
  -3   9   1       42.69       42.62      2.70 o 
  -2   9   1      145.33      147.24      4.88 o 
  -1   9   1       69.78       77.01      3.28 o 
   0   9   1       40.35       45.89      2.50 o 
   1   9   1      223.61      215.84      5.39 o 
   2   9   1      171.46      160.86      3.81 o 
   3   9   1       44.49       46.26      2.32 o 
   4   9   1       19.85       21.12      1.98 o 
   5   9   1        0.26       -0.40      1.17 o 
   6   9   1        3.91        6.66      1.51 o 
   7   9   1        2.69        2.48      1.45 o 
  -1  10   1       75.42       74.32      3.46 o 
   0  10   1       12.49       14.30      1.85 o 
   1  10   1       28.43       29.08      2.27 o 
   2  10   1      109.17      101.23      3.41 o 
   3  10   1       30.70       31.47      1.96 o 
   4  10   1        7.53       11.27      1.43 o 
   5  10   1        3.50        1.80      1.45 o 
   6  10   1        2.29        4.16      1.64 o 
   2  11   1       15.20       15.39      3.82 o 
   3  11   1        8.68        6.80      3.37 o 
  -4 -10   2       21.42       28.04      2.38 o 
  -3 -10   2       22.37       26.02      2.74 o 
  -2 -10   2       28.38       27.27      3.75 o 
  -1 -10   2       17.32       19.16      1.70 o 
   0 -10   2       16.32       15.71      1.66 o 
  -6  -9   2        3.02        2.67      1.42 o 
  -5  -9   2        9.65        7.59      1.59 o 
  -4  -9   2       30.78       32.72      2.30 o 
  -3  -9   2       12.47       13.18      3.24 o 
  -2  -9   2        3.17        1.88      1.39 o 
  -1  -9   2        8.93       12.00      1.99 o 
   0  -9   2       28.27       25.83      1.61 o 
   1  -9   2       23.61       23.53      4.21 o 
   2  -9   2       14.89       14.88      1.91 o 
   3  -9   2       21.91       22.45      4.50 o 
  -7  -8   2       12.58       14.68      2.68 o 
  -6  -8   2       22.92       22.90      2.08 o 
  -5  -8   2       57.24       52.54      3.36 o 
  -4  -8   2      112.24      115.15      2.92 o 
  -3  -8   2       84.95       83.39      2.54 o 
  -2  -8   2       72.14       66.18      5.24 o 
  -1  -8   2       66.28       65.58      2.65 o 
   0  -8   2       78.69       82.69      2.72 o 
   1  -8   2      106.14      107.32      4.47 o 
   2  -8   2       31.11       28.17      2.18 o 
   3  -8   2       66.06       73.42      3.33 o 
   4  -8   2       85.62       91.73      3.81 o 
  -7  -7   2       34.45       34.38      3.79 o 
  -6  -7   2       43.39       44.23      2.52 o 
  -5  -7   2       53.87       52.38      2.14 o 
  -4  -7   2      129.53      119.78      4.85 o 
  -3  -7   2       70.49       66.84      2.08 o 
  -2  -7   2      105.47       96.53      2.29 o 
  -1  -7   2      238.18      227.83      5.34 o 
   0  -7   2       31.81       34.07      1.45 o 
   1  -7   2       40.10       41.04      1.61 o 
   2  -7   2       56.55       61.00      1.99 o 
   3  -7   2        9.98       10.57      1.92 o 
   4  -7   2      102.86      113.86      3.90 o 
   5  -7   2       47.99       45.78      4.62 o 
  -8  -6   2       14.85       14.25      1.88 o 
  -7  -6   2       24.44       24.11      1.93 o 
  -6  -6   2       16.49       17.88      1.40 o 
  -5  -6   2        2.11        0.89      0.78 o 
  -4  -6   2        0.92        1.07      0.70 o 
  -3  -6   2        4.63        5.85      0.79 o 
  -2  -6   2       85.55       79.30      2.05 o 
  -1  -6   2       16.97       17.74      1.17 o 
   0  -6   2       81.39       81.55      1.69 o 
   1  -6   2        0.93        0.57      0.54 o 
   2  -6   2       48.74       48.51      1.66 o 
   3  -6   2       35.15       33.91      2.03 o 
   4  -6   2       23.01       24.94      1.93 o 
   5  -6   2       98.91       99.30      3.60 o 
   6  -6   2        8.91        9.27      3.27 o 
  -8  -5   2       27.77       28.37      3.63 o 
  -7  -5   2       13.16       14.58      2.72 o 
  -6  -5   2       16.33       13.29      1.10 o 
  -5  -5   2       13.07       13.93      1.08 o 
  -4  -5   2       10.63        9.95      0.91 o 
  -3  -5   2       75.37       77.80      1.79 o 
  -2  -5   2        6.46        6.70      0.70 o 
  -1  -5   2      282.54      299.29      3.82 o 
   0  -5   2      211.38      208.85      2.53 o 
   1  -5   2      352.74      362.96      3.75 o 
   2  -5   2       76.00       68.85      2.42 o 
   3  -5   2      140.64      129.75      2.87 o 
   4  -5   2       70.26       73.59      2.08 o 
   5  -5   2       66.83       63.43      2.12 o 
   6  -5   2       48.40       44.40      2.75 o 
   7  -5   2        4.32        4.18      1.69 o 
  -8  -4   2       14.08       15.17      1.79 o 
  -7  -4   2        4.61        6.04      0.85 o 
  -6  -4   2        5.01        5.91      0.72 o 
  -5  -4   2      247.37      247.92      3.07 o 
  -4  -4   2       75.94       75.12      1.51 o 
  -3  -4   2        0.69        0.45      0.41 o 
  -2  -4   2     1599.20     1593.59      9.79 o 
  -1  -4   2      235.00      218.05      2.70 o 
   0  -4   2        4.31        6.98      0.72 o 
   1  -4   2     1094.64     1127.57      7.42 o 
   2  -4   2      640.47      664.21      4.49 o 
   3  -4   2      155.69      144.74      2.23 o 
   4  -4   2      137.99      138.25      2.38 o 
   5  -4   2       55.07       61.06      1.71 o 
   6  -4   2       22.93       25.46      1.74 o 
   7  -4   2       14.55       12.12      1.51 o 
  -8  -3   2        0.89        1.60      1.13 o 
  -7  -3   2        1.52        2.12      0.70 o 
  -6  -3   2       11.14       12.82      1.31 o 
  -5  -3   2      229.94      235.49      2.95 o 
  -4  -3   2      607.07      632.04      5.33 o 
  -3  -3   2        7.10        6.21      0.36 o 
  -2  -3   2     1086.07     1098.14      7.10 o 
  -1  -3   2     8847.59     9151.66     47.71 o 
   0  -3   2     1322.16     1417.99     10.89 o 
   1  -3   2      539.60      565.70      4.52 o 
   2  -3   2     1450.94     1509.71      8.67 o 
   3  -3   2      746.91      770.57      5.12 o 
   4  -3   2      152.94      152.78      2.14 o 
   5  -3   2       76.57       81.82      1.84 o 
   6  -3   2       28.56       32.42      1.79 o 
   7  -3   2        9.67       11.41      1.43 o 
   8  -3   2       11.96       11.81      1.62 o 
  -8  -2   2       10.79       13.78      2.05 o 
  -7  -2   2        6.60        6.24      0.87 o 
  -6  -2   2      145.28      141.99      2.45 o 
  -5  -2   2      147.20      148.03      2.25 o 
  -4  -2   2      222.18      238.02      2.38 o 
  -3  -2   2      552.45      521.51      3.86 o 
  -2  -2   2      432.26      418.55      3.72 o 
  -1  -2   2     3483.48     3669.05     23.63 o 
   0  -2   2     5613.47     5963.52     47.38 o 
   1  -2   2      800.89      832.69      7.30 o 
   2  -2   2      187.95      168.03      1.80 o 
   3  -2   2      649.40      678.78      4.77 o 
   4  -2   2      185.63      192.70      2.12 o 
   5  -2   2        0.54        0.73      0.39 o 
   6  -2   2       48.74       42.55      1.84 o 
   7  -2   2       19.45       20.19      1.62 o 
   8  -2   2        4.75        5.99      1.29 o 
  -8  -1   2       19.01       16.76      1.64 o 
  -7  -1   2       15.43       14.76      1.13 o 
  -6  -1   2      119.98      121.52      2.28 o 
  -5  -1   2       89.98       83.02      1.67 o 
  -4  -1   2        1.06        0.81      0.35 o 
  -3  -1   2      193.85      165.66      1.72 o 
  -2  -1   2      607.42      607.43      4.37 o 
  -1  -1   2      397.52      382.64      4.00 o 
   0  -1   2      808.26      836.68      7.25 o 
   1  -1   2       63.88       66.52      2.18 o 
   2  -1   2        1.36        0.48      0.25 o 
   3  -1   2        3.31        7.29      0.35 o 
   4  -1   2       71.57       68.21      1.04 o 
   5  -1   2       12.41        9.81      0.53 o 
   6  -1   2        8.70        7.52      0.68 o 
   7  -1   2      126.42      120.00      6.18 o 
   8  -1   2        4.40        3.65      1.15 o 
   9  -1   2       16.03       17.92      4.01 o 
  -8   0   2        4.12        4.24      1.17 o 
  -7   0   2       35.17       32.30      2.18 o 
  -6   0   2       37.84       40.19      1.64 o 
  -5   0   2        5.03        4.97      0.63 o 
  -4   0   2       49.29       43.40      0.96 o 
  -3   0   2     1229.39     1204.38      9.49 o 
  -2   0   2      681.26      716.82      6.49 o 
  -1   0   2       11.30        9.77      0.53 o 
   0   0   2       39.34       53.31      0.88 o 
   1   0   2        1.17        1.81      0.34 o 
   2   0   2      833.10      850.41      7.76 o 
   3   0   2      170.15      155.11      1.62 o 
   4   0   2      138.36      116.04      1.32 o 
   5   0   2      201.60      204.47      2.31 o 
   6   0   2       71.40       68.93      1.46 o 
   7   0   2      189.00      182.12      2.62 o 
   8   0   2       54.27       51.93      2.23 o 
   9   0   2        8.34        7.88      1.37 o 
  -8   1   2        6.37        4.19      1.22 o 
  -7   1   2       62.40       56.92      2.32 o 
  -6   1   2       78.63       83.04      2.19 o 
  -5   1   2       38.84       40.57      1.30 o 
  -4   1   2      112.72      107.86      1.85 o 
  -3   1   2     2460.10     2490.81     18.25 o 
  -2   1   2     1869.04     1957.20     14.24 o 
  -1   1   2      136.10      140.62      2.10 o 
   0   1   2     3990.51     3920.98     27.86 o 
   1   1   2     3224.01     3338.46     27.40 o 
   2   1   2      104.09      104.51      2.02 o 
   3   1   2      187.37      193.52      2.28 o 
   4   1   2      171.44      174.20      1.88 o 
   5   1   2      454.76      462.28      3.90 o 
   6   1   2      225.45      222.36      2.65 o 
   7   1   2       63.16       65.23      1.57 o 
   8   1   2       55.51       56.97      1.79 o 
   9   1   2       11.60       11.40      1.47 o 
  -8   2   2       14.29       14.93      1.90 o 
  -7   2   2       65.90       61.96      1.75 o 
  -6   2   2       87.44       83.20      1.79 o 
  -5   2   2      222.65      228.86      3.02 o 
  -4   2   2      338.88      344.88      3.18 o 
  -3   2   2      232.15      230.04      2.53 o 
  -2   2   2      381.97      392.55      3.92 o 
  -1   2   2        5.64        5.06      0.46 o 
   0   2   2      491.34      491.05      5.08 o 
   1   2   2     2978.68     3131.86     25.95 o 
   2   2   2       12.99       18.36      0.65 o 
   3   2   2        8.98       11.78      0.57 o 
   4   2   2      122.09      126.03      1.54 o 
   5   2   2      315.28      303.72      2.92 o 
   6   2   2      119.69      112.24      1.84 o 
   7   2   2        5.82        6.89      0.71 o 
   8   2   2       34.53       34.33      1.55 o 
   9   2   2       25.75       26.55      1.61 o 
  -7   3   2       46.93       50.37      1.99 o 
  -6   3   2      103.89      100.86      2.60 o 
  -5   3   2      139.15      131.93      2.34 o 
  -4   3   2      749.64      732.18      5.65 o 
  -3   3   2      231.59      204.30      2.52 o 
  -2   3   2        1.56        1.86      0.36 o 
  -1   3   2      599.31      617.97      4.79 o 
   0   3   2      853.00      812.59      8.29 o 
   1   3   2      239.64      251.60      7.58 o 
   2   3   2      117.20      119.25      1.92 o 
   3   3   2      188.87      185.77      2.34 o 
   4   3   2      239.95      226.06      2.41 o 
   5   3   2      310.23      296.90      3.09 o 
   6   3   2      109.09      102.09      1.71 o 
   7   3   2        0.97        0.20      0.49 o 
   8   3   2       16.27       18.03      1.06 o 
   9   3   2       46.07       48.04      1.92 o 
  -7   4   2        3.54        2.97      1.22 o 
  -6   4   2       68.11       76.10      2.46 o 
  -5   4   2       25.18       26.49      1.28 o 
  -4   4   2       32.13       34.62      1.14 o 
  -3   4   2      206.59      206.05      2.72 o 
  -2   4   2       40.21       35.29      0.86 o 
  -1   4   2      111.73      107.04      1.39 o 
   0   4   2      263.87      225.97      2.00 o 
   1   4   2       11.79       20.85      1.00 o 
   2   4   2       48.63       44.77      0.89 o 
   3   4   2      719.12      718.77      6.08 o 
   4   4   2      261.71      262.69      4.26 o 
   5   4   2      101.21       93.52      1.97 o 
   6   4   2      231.68      237.83      2.93 o 
   7   4   2       48.58       49.79      1.46 o 
   8   4   2        2.11        1.75      0.71 o 
   9   4   2       32.75       31.51      1.66 o 
  -6   5   2        0.44        0.89      1.03 o 
  -5   5   2       38.17       40.45      2.97 o 
  -4   5   2       13.36        8.73      1.03 o 
  -3   5   2       48.69       40.91      1.54 o 
  -2   5   2       80.28       78.23      1.55 o 
  -1   5   2      274.08      267.64      2.89 o 
   0   5   2       57.67       59.13      1.04 o 
   1   5   2       58.81       63.84      1.23 o 
   2   5   2      572.38      595.82      5.08 o 
   3   5   2     1108.85     1136.18      7.54 o 
   4   5   2      739.41      749.19      5.99 o 
   5   5   2       96.96       94.60      1.91 o 
   6   5   2      179.71      178.30      2.53 o 
   7   5   2      330.47      341.51      6.42 o 
   8   5   2       42.88       41.78      5.00 o 
   9   5   2        6.45        5.85      1.73 o 
  -6   6   2        0.30       -0.26      1.47 o 
  -5   6   2       16.36       10.58      1.86 o 
  -4   6   2      114.21      108.93      3.28 o 
  -3   6   2        0.44       -0.17      0.88 o 
  -2   6   2        1.10        1.01      0.59 o 
  -1   6   2      414.04      406.87      4.59 o 
   0   6   2      437.48      437.68      4.18 o 
   1   6   2      132.22      135.95      3.64 o 
   2   6   2      722.99      696.56      6.63 o 
   3   6   2      511.59      531.34      5.74 o 
   4   6   2      298.27      296.26      3.39 o 
   5   6   2      177.97      174.41      4.36 o 
   6   6   2       18.51       17.42      1.44 o 
   7   6   2       76.32       80.60      2.75 o 
   8   6   2       62.54       56.12      3.04 o 
   9   6   2        0.34       -0.93      1.73 o 
  -5   7   2        1.17       -0.39      1.47 o 
  -4   7   2       60.08       57.86      3.14 o 
  -3   7   2      208.80      211.43      4.49 o 
  -2   7   2       11.88       10.44      0.98 o 
  -1   7   2        9.70       11.99      0.97 o 
   0   7   2      346.02      358.68      4.23 o 
   1   7   2      122.53      110.97      2.34 o 
   2   7   2       49.01       44.95      1.79 o 
   3   7   2       83.18       80.92      1.85 o 
   4   7   2        1.25        0.59      0.54 o 
   5   7   2       26.57       28.15      1.22 o 
   6   7   2        3.35        2.91      1.14 o 
   7   7   2       16.19       14.54      1.96 o 
   8   7   2        0.40        0.29      1.44 o 
  -4   8   2        2.60        3.31      1.80 o 
  -3   8   2       69.03       65.22      7.00 o 
  -2   8   2      220.02      226.82      5.10 o 
  -1   8   2       22.73       28.43      1.72 o 
   0   8   2       74.93       76.81      2.48 o 
   1   8   2      257.56      256.67      4.53 o 
   2   8   2       15.40       16.59      1.19 o 
   3   8   2       26.71       30.39      1.45 o 
   4   8   2       28.56       29.16      1.38 o 
   5   8   2        6.30        6.35      0.90 o 
   6   8   2       19.33       18.94      1.55 o 
   7   8   2        0.15        1.36      1.16 o 
   8   8   2        0.31       -1.47      1.47 o 
  -3   9   2        5.83        1.76      2.40 o 
  -2   9   2      110.04      110.85      3.82 o 
  -1   9   2      158.66      167.67      5.43 o 
   0   9   2       27.25       26.44      1.78 o 
   1   9   2      120.33      129.09      3.36 o 
   2   9   2       86.30       91.57      2.48 o 
   3   9   2        8.71        9.67      1.11 o 
   4   9   2       55.13       51.56      1.80 o 
   5   9   2       21.91       19.49      1.67 o 
   6   9   2        6.94        6.45      1.88 o 
   7   9   2       14.92       13.75      1.90 o 
  -1  10   2       49.59       52.72      2.94 o 
   0  10   2       14.17       11.57      1.70 o 
   1  10   2        8.21        5.11      1.50 o 
   2  10   2       59.93       65.23      4.54 o 
   3  10   2       20.20       19.62      1.64 o 
   4  10   2       12.23       11.76      1.43 o 
   5  10   2       19.71       18.05      1.52 o 
   6  10   2        8.43       10.44      1.31 o 
   2  11   2       25.30       23.09      2.24 o 
   3  11   2       28.33       26.03      2.34 o 
  -3 -10   3       46.66       36.83      3.04 o 
  -2 -10   3       65.71       59.82      3.55 o 
  -1 -10   3       30.78       29.49      2.84 o 
   0 -10   3       11.56        9.23      2.91 o 
  -5  -9   3        5.76        4.82      1.49 o 
  -4  -9   3       10.59       10.59      1.73 o 
  -3  -9   3       13.19       10.39      2.21 o 
  -2  -9   3       23.59       20.51      2.33 o 
  -1  -9   3        8.31        8.31      1.47 o 
   0  -9   3        6.89        5.21      1.47 o 
   1  -9   3        6.52        6.07      1.11 o 
   2  -9   3        3.49        2.66      1.32 o 
  -6  -8   3        0.37       -0.40      1.21 o 
  -5  -8   3        3.86        3.94      1.31 o 
  -4  -8   3       11.76       12.13      1.58 o 
  -3  -8   3        2.08        1.03      1.13 o 
  -2  -8   3        0.34       -0.71      0.97 o 
  -1  -8   3        8.35        7.91      1.38 o 
   0  -8   3       20.10       21.11      1.79 o 
   1  -8   3       64.17       60.01      2.07 o 
   2  -8   3       27.54       28.25      2.23 o 
   3  -8   3       45.14       47.93      3.83 o 
   4  -8   3       70.14       75.14      3.56 o 
  -7  -7   3        6.00        4.00      2.32 o 
  -6  -7   3       11.37       14.19      1.73 o 
  -5  -7   3       15.14       16.32      1.35 o 
  -4  -7   3       76.55       69.29      2.13 o 
  -3  -7   3       18.73       20.46      1.27 o 
  -2  -7   3       13.26        9.13      1.40 o 
  -1  -7   3       41.33       40.01      2.01 o 
   0  -7   3       85.93       84.33      4.19 o 
   1  -7   3       61.05       57.29      1.86 o 
   2  -7   3       46.98       51.36      1.87 o 
   3  -7   3       42.29       49.75      7.74 o 
   4  -7   3      143.77      148.85      4.55 o 
   5  -7   3       68.20       65.76      4.67 o 
  -7  -6   3        7.31        5.99      1.40 o 
  -6  -6   3       52.43       48.50      2.02 o 
  -5  -6   3       10.32       11.89      1.16 o 
  -4  -6   3        0.41        0.03      0.76 o 
  -3  -6   3      149.28      147.39      2.51 o 
  -2  -6   3       41.11       43.83      1.71 o 
  -1  -6   3       10.32       13.12      1.56 o 
   0  -6   3      151.26      148.42      3.34 o 
   1  -6   3       54.05       59.73      1.74 o 
   2  -6   3       27.08       26.34      1.35 o 
   3  -6   3       20.62       22.49      1.81 o 
   4  -6   3       30.42       32.72      3.70 o 
   5  -6   3       55.44       55.61      4.23 o 
   6  -6   3       12.65       16.43      3.77 o 
  -8  -5   3        4.17        3.68      1.41 o 
  -7  -5   3        8.44        9.98      1.44 o 
  -6  -5   3       78.52       73.45      2.08 o 
  -5  -5   3       85.77       81.78      2.38 o 
  -4  -5   3       20.12       17.48      1.05 o 
  -3  -5   3       96.51      107.23      2.08 o 
  -2  -5   3     1141.33     1132.56      8.79 o 
  -1  -5   3      293.71      296.69      3.45 o 
   0  -5   3      221.38      215.85      3.16 o 
   1  -5   3      388.19      403.28      4.50 o 
   2  -5   3      355.26      360.49      4.38 o 
   3  -5   3      155.54      155.31      2.79 o 
   4  -5   3       11.81       14.62      3.03 o 
   5  -5   3        1.46        0.16      0.99 o 
   6  -5   3       13.83       18.70      1.88 o 
   7  -5   3       10.68        7.05      3.14 o 
  -8  -4   3        0.97        3.70      1.31 o 
  -7  -4   3       14.12       14.26      1.51 o 
  -6  -4   3       23.51       22.99      1.26 o 
  -5  -4   3      105.33      110.05      2.40 o 
  -4  -4   3       57.63       63.58      1.46 o 
  -3  -4   3       27.57       26.03      0.86 o 
  -2  -4   3      750.95      738.60      5.41 o 
  -1  -4   3      653.75      646.62      5.80 o 
   0  -4   3      134.65      127.96      2.12 o 
   1  -4   3      377.32      360.88      3.05 o 
   2  -4   3      718.59      716.74      8.07 o 
   3  -4   3      402.53      435.05      4.30 o 
   4  -4   3       40.03       40.60      1.33 o 
   5  -4   3        8.45        9.18      0.90 o 
   6  -4   3        6.03        7.76      0.95 o 
   7  -4   3       12.91       13.98      1.59 o 
  -8  -3   3        0.89        0.90      1.00 o 
  -7  -3   3       13.76       15.14      1.83 o 
  -6  -3   3        6.21        8.69      0.83 o 
  -5  -3   3        4.22        3.22      0.54 o 
  -4  -3   3      304.87      310.69      3.22 o 
  -3  -3   3      373.08      367.64      3.88 o 
  -2  -3   3      112.41      111.61      1.58 o 
  -1  -3   3      255.26      293.66      2.31 o 
   0  -3   3      208.73      207.29      2.45 o 
   1  -3   3      288.27      288.49      3.33 o 
   2  -3   3      421.73      417.02      3.36 o 
   3  -3   3      310.49      325.43      3.15 o 
   4  -3   3       39.66       40.69      1.25 o 
   5  -3   3      118.56      115.91      2.24 o 
   6  -3   3      158.31      157.13      3.65 o 
   7  -3   3        6.74        6.59      1.25 o 
   8  -3   3       18.19       18.50      3.06 o 
  -8  -2   3       13.01       14.61      1.58 o 
  -7  -2   3       26.42       25.85      1.36 o 
  -6  -2   3       40.69       42.69      1.55 o 
  -5  -2   3       15.77       17.05      1.15 o 
  -4  -2   3      498.27      483.19      4.29 o 
  -3  -2   3     1250.85     1246.22      9.29 o 
  -2  -2   3      294.03      280.64      2.64 o 
  -1  -2   3      899.42      925.65      7.30 o 
   0  -2   3     1644.59     1643.26     12.07 o 
   1  -2   3      523.00      510.51      4.99 o 
   2  -2   3      126.05      128.02      1.47 o 
   3  -2   3      135.41      121.20      1.40 o 
   4  -2   3       31.84       28.94      0.84 o 
   5  -2   3       51.42       47.00      1.38 o 
   6  -2   3      318.83      318.19      4.02 o 
   7  -2   3       43.74       43.01      2.11 o 
   8  -2   3        2.52        1.90      1.13 o 
  -8  -1   3       19.86       19.26      1.75 o 
  -7  -1   3       38.72       43.10      1.68 o 
  -6  -1   3       46.28       43.98      1.48 o 
  -5  -1   3       33.47       31.98      1.15 o 
  -4  -1   3      327.81      319.18      3.33 o 
  -3  -1   3      542.08      553.02      3.47 o 
  -2  -1   3        1.02        0.52      0.25 o 
  -1  -1   3      317.54      292.75      2.52 o 
   0  -1   3     1939.34     1969.44     14.31 o 
   1  -1   3      271.22      281.15      3.70 o 
   2  -1   3       36.34       41.20      0.68 o 
   3  -1   3       20.40       31.36      0.61 o 
   4  -1   3      117.80      107.88      1.24 o 
   5  -1   3        6.24        5.02      0.50 o 
   6  -1   3       15.38       15.56      1.92 o 
   7  -1   3       70.65       68.91      2.40 o 
   8  -1   3        6.63        5.81      1.23 o 
   9  -1   3       19.06       18.24      2.48 o 
  -8   0   3       11.20        9.54      2.29 o 
  -7   0   3       38.08       39.23      1.70 o 
  -6   0   3       47.93       48.07      1.58 o 
  -5   0   3       69.81       66.52      1.43 o 
  -4   0   3      125.91      122.54      1.93 o 
  -3   0   3      108.62      111.77      1.60 o 
  -2   0   3       24.30       31.54      0.63 o 
  -1   0   3       13.35       10.41      0.65 o 
   0   0   3      152.73      169.25      2.05 o 
   1   0   3        1.94        0.79      0.58 o 
   2   0   3      272.80      289.47      3.86 o 
   3   0   3        8.98        6.34      0.38 o 
   4   0   3      429.08      450.24      3.24 o 
   5   0   3      321.53      333.96      2.81 o 
   6   0   3        1.64        0.46      0.44 o 
   7   0   3       44.66       44.70      3.30 o 
   8   0   3       78.83       78.65      2.71 o 
   9   0   3       13.79       11.79      2.85 o 
  -8   1   3       16.92       18.68      1.81 o 
  -7   1   3       63.50       59.54      2.43 o 
  -6   1   3       64.25       63.39      2.55 o 
  -5   1   3      332.08      331.05      3.73 o 
  -4   1   3      468.77      460.89      5.01 o 
  -3   1   3      433.97      425.00      4.38 o 
  -2   1   3      566.18      553.10      4.57 o 
  -1   1   3     1052.51     1045.07      8.09 o 
   0   1   3      258.10      263.20      2.86 o 
   1   1   3      153.25      171.50      2.30 o 
   2   1   3      458.07      447.28      5.68 o 
   3   1   3      554.70      575.00      4.79 o 
   4   1   3      474.36      500.92      3.46 o 
   5   1   3      688.69      687.79      5.18 o 
   6   1   3       45.88       48.01      1.24 o 
   7   1   3       21.45       21.88      1.01 o 
   8   1   3      133.08      134.68      3.83 o 
   9   1   3       13.72       11.23      1.49 o 
  -7   2   3       56.66       61.43      2.54 o 
  -6   2   3       51.53       50.12      1.73 o 
  -5   2   3      142.03      139.68      2.37 o 
  -4   2   3      422.95      416.77      4.10 o 
  -3   2   3      361.49      360.13      5.28 o 
  -2   2   3      547.12      554.68      5.48 o 
  -1   2   3      511.44      499.50      5.21 o 
   0   2   3      708.79      691.99      5.24 o 
   1   2   3      308.57      322.64      4.02 o 
   2   2   3      161.05      154.02      2.26 o 
   3   2   3      148.76      147.95      1.46 o 
   4   2   3      108.39      102.82      1.30 o 
   5   2   3      428.16      409.08      3.85 o 
   6   2   3      191.01      187.79      2.38 o 
   7   2   3       15.03       15.29      0.89 o 
   8   2   3       82.81       85.60      2.35 o 
   9   2   3       21.76       24.39      2.55 o 
  -7   3   3        8.64        6.73      1.08 o 
  -6   3   3       61.63       56.60      1.92 o 
  -5   3   3       53.68       48.87      1.36 o 
  -4   3   3        8.32        7.71      0.73 o 
  -3   3   3        8.27        9.87      0.67 o 
  -2   3   3      289.31      279.58      2.92 o 
  -1   3   3      173.26      142.92      1.80 o 
   0   3   3      113.56      112.49      1.53 o 
   1   3   3     2176.85     2319.75     16.91 o 
   2   3   3     2132.03     2341.11     16.64 o 
   3   3   3     1197.74     1261.02      7.21 o 
   4   3   3      224.28      204.38      2.30 o 
   5   3   3      271.78      249.70      2.81 o 
   6   3   3      451.05      465.82      4.52 o 
   7   3   3       78.39       83.12      2.70 o 
   8   3   3       18.79       20.44      1.17 o 
   9   3   3       25.49       26.05      2.94 o 
  -7   4   3        0.17        0.47      1.15 o 
  -6   4   3       12.28       11.20      1.21 o 
  -5   4   3       90.62       84.97      1.85 o 
  -4   4   3        0.63        1.01      0.58 o 
  -3   4   3      135.43      133.16      2.18 o 
  -2   4   3       37.73       33.38      1.04 o 
  -1   4   3      377.91      349.62      2.96 o 
   0   4   3      119.61      155.97      2.53 o 
   1   4   3        1.99        1.39      0.30 o 
   2   4   3      724.44      733.78      4.99 o 
   3   4   3      968.05     1027.10      7.04 o 
   4   4   3      615.50      597.53      4.96 o 
   5   4   3       47.47       49.81      1.89 o 
   6   4   3      154.96      163.26      2.40 o 
   7   4   3      155.66      158.59      3.67 o 
   8   4   3        4.97        5.69      0.81 o 
   9   4   3        4.22        4.12      1.00 o 
  -6   5   3        0.19        0.39      1.30 o 
  -5   5   3        7.77        8.45      1.17 o 
  -4   5   3       39.15       44.81      1.54 o 
  -3   5   3        0.61        0.75      0.65 o 
  -2   5   3        0.64        0.59      0.46 o 
  -1   5   3      372.46      369.36      3.09 o 
   0   5   3      150.84      161.51      2.50 o 
   1   5   3       16.74       24.86      0.72 o 
   2   5   3      177.44      174.37      1.81 o 
   3   5   3      176.96      183.29      2.11 o 
   4   5   3      403.21      399.91      3.96 o 
   5   5   3       97.95      101.38      1.79 o 
   6   5   3        7.85        7.88      0.74 o 
   7   5   3       80.94       75.61      1.80 o 
   8   5   3       23.26       23.60      1.23 o 
   9   5   3        1.14        0.82      0.84 o 
  -5   6   3        3.44        4.07      1.51 o 
  -4   6   3       36.37       33.15      2.08 o 
  -3   6   3      303.35      301.67      5.29 o 
  -2   6   3      232.42      241.24      3.36 o 
  -1   6   3      290.59      276.00      5.06 o 
   0   6   3      884.06      910.95     10.41 o 
   1   6   3      732.11      759.64      6.16 o 
   2   6   3      569.66      585.18      5.87 o 
   3   6   3      246.77      251.72      3.09 o 
   4   6   3       73.81       68.94      1.60 o 
   5   6   3       99.47       98.00      2.43 o 
   6   6   3       12.51       11.92      0.99 o 
   7   6   3       13.84       18.18      1.23 o 
   8   6   3       13.19       14.40      1.35 o 
   9   6   3        0.98       -0.46      0.90 o 
  -5   7   3       22.75       23.22      4.41 o 
  -4   7   3       27.81       25.79      2.44 o 
  -3   7   3      194.08      188.65      4.57 o 
  -2   7   3      270.51      267.55      3.81 o 
  -1   7   3       70.79       69.89      1.85 o 
   0   7   3      254.96      248.18      3.44 o 
   1   7   3      487.34      493.26      5.64 o 
   2   7   3      239.34      247.04      3.60 o 
   3   7   3      111.71      115.59      2.20 o 
   4   7   3        3.06        3.41      0.69 o 
   5   7   3        1.79        0.70      0.61 o 
   6   7   3        4.38        4.46      0.77 o 
   7   7   3        0.96        1.18      0.79 o 
   8   7   3        1.32        2.87      1.44 o 
  -4   8   3       21.13       18.64      2.95 o 
  -3   8   3       48.49       49.77      2.97 o 
  -2   8   3       80.43       82.45      2.93 o 
  -1   8   3        3.92        4.41      1.05 o 
   0   8   3       23.17       23.77      1.54 o 
   1   8   3      113.71      124.39      3.04 o 
   2   8   3       13.08       13.34      1.29 o 
   3   8   3       18.26       17.55      1.21 o 
   4   8   3       33.33       31.89      1.40 o 
   5   8   3       17.58       18.60      1.19 o 
   6   8   3       21.66       22.15      1.95 o 
   7   8   3        9.16        7.34      1.17 o 
   8   8   3        9.41        9.64      1.37 o 
  -3   9   3        9.80       11.22      3.37 o 
  -2   9   3       49.41       46.86      4.98 o 
  -1   9   3       40.80       39.16      2.11 o 
   0   9   3       16.52       15.07      1.49 o 
   1   9   3       67.23       70.66      2.57 o 
   2   9   3        9.50        9.59      1.27 o 
   3   9   3        2.83        2.24      0.96 o 
   4   9   3       68.02       60.60      2.62 o 
   5   9   3       64.98       67.71      2.20 o 
   6   9   3       41.66       42.41      2.10 o 
   7   9   3       21.56       17.32      1.46 o 
  -1  10   3       48.27       48.22      2.76 o 
   0  10   3       16.18       16.70      3.17 o 
   1  10   3       11.39       13.36      1.78 o 
   2  10   3       21.57       17.76      1.83 o 
   3  10   3        2.88        1.82      1.16 o 
   4  10   3       20.38       23.14      2.02 o 
   5  10   3       34.66       37.59      2.45 o 
   6  10   3       17.36       16.01      1.84 o 
   2  11   3       35.88       37.77      2.67 o 
   3  11   3       39.13       36.73      2.56 o 
   4  11   3        9.77        9.79      3.49 o 
  -4  -9   4        3.22        5.29      1.55 o 
  -3  -9   4        5.10        3.24      1.62 o 
  -2  -9   4        7.33       11.80      2.29 o 
  -1  -9   4       19.65       17.31      2.17 o 
   0  -9   4        0.69        1.42      1.18 o 
   1  -9   4        0.66        0.06      0.95 o 
   2  -9   4        2.72        1.67      2.21 o 
  -5  -8   4       13.83        9.07      1.57 o 
  -4  -8   4        1.86        0.46      1.18 o 
  -3  -8   4        0.47       -0.17      0.95 o 
  -2  -8   4       28.20       24.95      1.92 o 
  -1  -8   4        6.08        8.04      1.37 o 
   0  -8   4       25.49       20.51      2.60 o 
   1  -8   4        1.86        1.99      0.84 o 
   2  -8   4        5.59        6.58      1.11 o 
   3  -8   4       22.61       23.04      2.27 o 
  -6  -7   4       24.40       23.81      2.24 o 
  -5  -7   4        1.48        2.29      0.92 o 
  -4  -7   4       22.05       20.54      2.16 o 
  -3  -7   4      195.19      189.63      4.12 o 
  -2  -7   4       37.24       36.89      1.80 o 
  -1  -7   4        4.27        3.33      1.05 o 
   0  -7   4      159.69      159.74      3.83 o 
   1  -7   4      288.88      290.69      4.29 o 
   2  -7   4       88.63       89.35      3.10 o 
   3  -7   4       48.67       46.61      2.57 o 
   4  -7   4       35.61       34.81      4.57 o 
   5  -7   4        9.25       11.78      2.00 o 
  -7  -6   4        5.66        3.78      1.36 o 
  -6  -6   4       35.08       32.76      2.05 o 
  -5  -6   4       68.94       73.49      2.26 o 
  -4  -6   4       48.49       48.66      1.78 o 
  -3  -6   4      169.08      159.26      2.65 o 
  -2  -6   4      379.85      360.47      4.80 o 
  -1  -6   4      157.63      147.05      3.30 o 
   0  -6   4       61.56       63.82      2.25 o 
   1  -6   4      284.17      287.18      8.03 o 
   2  -6   4      274.40      272.54      3.98 o 
   3  -6   4       25.67       25.79      2.16 o 
   4  -6   4       42.09       44.24      2.46 o 
   5  -6   4       22.47       25.23      2.28 o 
   6  -6   4        2.52        1.39      1.46 o 
  -7  -5   4        6.74        7.03      2.93 o 
  -6  -5   4       15.79       13.58      1.11 o 
  -5  -5   4       58.16       62.88      2.54 o 
  -4  -5   4       61.45       58.90      1.56 o 
  -3  -5   4       53.75       52.17      1.38 o 
  -2  -5   4      238.51      267.02      3.21 o 
  -1  -5   4      628.93      658.48      5.92 o 
   0  -5   4      270.88      269.29      4.32 o 
   1  -5   4       58.05       64.44      2.14 o 
   2  -5   4      229.94      235.62      3.40 o 
   3  -5   4       55.89       56.23      2.98 o 
   4  -5   4       13.00       13.28      1.52 o 
   5  -5   4       89.67       97.21      3.47 o 
   6  -5   4        7.51        9.28      1.63 o 
  -8  -4   4        6.14        5.45      1.50 o 
  -7  -4   4       14.52       14.78      1.57 o 
  -6  -4   4       11.78       12.01      1.00 o 
  -5  -4   4       51.50       48.53      1.53 o 
  -4  -4   4       39.49       39.77      1.09 o 
  -3  -4   4       42.76       40.98      1.32 o 
  -2  -4   4      142.66      143.37      1.93 o 
  -1  -4   4      139.81      128.14      1.92 o 
   0  -4   4      247.07      237.69      3.04 o 
   1  -4   4      106.37      106.92      3.24 o 
   2  -4   4       58.18       58.58      1.32 o 
   3  -4   4       54.98       51.77      1.35 o 
   4  -4   4        1.29        1.83      0.62 o 
   5  -4   4       47.31       52.14      2.03 o 
   6  -4   4       38.54       35.75      1.95 o 
   7  -4   4        2.82        4.03      1.60 o 
  -8  -3   4        4.31        4.86      1.22 o 
  -7  -3   4        8.78       10.54      1.25 o 
  -6  -3   4        2.59        2.28      0.69 o 
  -5  -3   4       20.92       18.41      0.93 o 
  -4  -3   4      154.95      150.24      1.89 o 
  -3  -3   4        8.47        8.89      0.65 o 
  -2  -3   4       98.45       94.40      1.56 o 
  -1  -3   4      116.61       94.41      1.09 o 
   0  -3   4        0.99        1.43      0.45 o 
   1  -3   4      255.90      263.89      5.04 o 
   2  -3   4      167.69      156.87      2.17 o 
   3  -3   4      108.02      104.11      1.90 o 
   4  -3   4       50.15       50.28      1.50 o 
   5  -3   4       43.53       44.16      1.84 o 
   6  -3   4       61.73       59.18      1.79 o 
   7  -3   4       19.69       22.46      1.77 o 
   8  -3   4       27.67       26.02      2.01 o 
  -8  -2   4        9.75       12.07      2.00 o 
  -7  -2   4       16.12       15.65      1.43 o 
  -6  -2   4        5.15        6.37      0.80 o 
  -5  -2   4       16.57       16.08      1.00 o 
  -4  -2   4      534.39      554.02      6.46 o 
  -3  -2   4      512.01      504.14      6.28 o 
  -2  -2   4      102.04       95.83      1.46 o 
  -1  -2   4      808.94      802.03      7.96 o 
   0  -2   4      595.35      609.99      4.57 o 
   1  -2   4      518.33      537.97      6.48 o 
   2  -2   4      306.77      313.78      5.03 o 
   3  -2   4      411.80      421.90      4.24 o 
   4  -2   4      372.12      378.10      3.64 o 
   5  -2   4      127.70      135.34      2.72 o 
   6  -2   4      120.26      127.31      2.46 o 
   7  -2   4       53.15       50.90      2.24 o 
   8  -2   4       26.79       23.22      1.88 o 
  -8  -1   4       38.64       39.54      2.47 o 
  -7  -1   4       25.41       26.33      2.02 o 
  -6  -1   4      134.66      124.35      2.63 o 
  -5  -1   4      275.84      276.26      3.13 o 
  -4  -1   4      340.49      358.34      3.89 o 
  -3  -1   4      696.87      697.24      5.03 o 
  -2  -1   4      499.00      491.16      4.39 o 
  -1  -1   4      269.66      283.28      2.64 o 
   0  -1   4      685.27      718.62      5.08 o 
   1  -1   4      314.13      317.96      4.24 o 
   2  -1   4      138.30      157.03      2.91 o 
   3  -1   4        3.15        1.84      0.34 o 
   4  -1   4      441.22      451.57      3.60 o 
   5  -1   4       11.63       12.58      0.83 o 
   6  -1   4       19.26       19.20      1.89 o 
   7  -1   4      118.92      120.13      3.09 o 
   8  -1   4       12.20        9.80      1.41 o 
   9  -1   4        5.16        3.06      2.95 o 
  -8   0   4       32.44       33.44      3.40 o 
  -7   0   4       30.30       29.43      1.85 o 
  -6   0   4       90.28       84.63      2.06 o 
  -5   0   4      478.62      478.74      4.98 o 
  -4   0   4      231.20      235.75      2.90 o 
  -3   0   4        2.90        2.03      0.37 o 
  -2   0   4      112.29      101.47      1.25 o 
  -1   0   4      485.01      502.92      4.96 o 
   0   0   4       76.16       69.43      1.01 o 
   1   0   4      108.34      108.14      1.64 o 
   2   0   4      124.08      157.39      3.67 o 
   3   0   4      255.54      319.70      2.75 o 
   4   0   4      416.95      410.35      2.83 o 
   5   0   4       60.27       63.55      1.53 o 
   6   0   4       57.06       54.47      1.49 o 
   7   0   4      125.98      120.64      5.33 o 
   8   0   4       73.15       75.61      2.67 o 
   9   0   4        1.31        0.56      1.10 o 
  -7   1   4       35.95       36.21      3.19 o 
  -6   1   4       71.05       73.21      2.00 o 
  -5   1   4       66.87       71.10      1.98 o 
  -4   1   4       85.38       86.07      1.94 o 
  -3   1   4      115.24      100.59      2.06 o 
  -2   1   4       10.88        5.55      0.46 o 
  -1   1   4      275.29      264.07      2.64 o 
   0   1   4      624.54      600.86      4.72 o 
   1   1   4      177.61      184.40      1.99 o 
   2   1   4     1592.84     1686.16     15.50 o 
   3   1   4      649.60      642.98      4.77 o 
   4   1   4      535.35      498.20      3.47 o 
   5   1   4      888.04      890.74      6.17 o 
   6   1   4       54.03       54.37      2.28 o 
   7   1   4       24.13       20.90      1.44 o 
   8   1   4      124.11      122.17      3.23 o 
   9   1   4       12.09       10.71      1.52 o 
  -7   2   4        3.96        2.94      1.18 o 
  -6   2   4       84.26       91.23      2.01 o 
  -5   2   4        2.76        5.59      0.90 o 
  -4   2   4      151.29      142.22      2.63 o 
  -3   2   4      152.14      148.54      2.45 o 
  -2   2   4      734.21      697.06      6.32 o 
  -1   2   4      109.10      130.08      1.95 o 
   0   2   4        1.22        3.61      0.43 o 
   1   2   4      191.25      185.24      2.08 o 
   2   2   4     1223.94     1380.43      9.28 o 
   3   2   4     3362.96     3623.18     20.58 o 
   4   2   4      285.45      281.45      2.31 o 
   5   2   4      453.35      463.08      4.03 o 
   6   2   4      893.27      891.87      7.23 o 
   7   2   4      107.72      110.38      2.19 o 
   8   2   4       17.38       20.36      2.28 o 
   9   2   4       24.63       24.23      2.48 o 
  -7   3   4        1.89        2.49      0.97 o 
  -6   3   4       10.47        9.53      1.49 o 
  -5   3   4       56.69       60.99      1.71 o 
  -4   3   4       18.74       20.09      1.01 o 
  -3   3   4       15.90       13.61      0.77 o 
  -2   3   4      894.64      884.88      6.98 o 
  -1   3   4      237.45      242.60      2.42 o 
   0   3   4        9.83       13.69      0.63 o 
   1   3   4     1665.62     1769.93     11.44 o 
   2   3   4      879.21      974.27      6.27 o 
   3   3   4     1584.11     1740.92      9.64 o 
   4   3   4      488.47      516.66      3.60 o 
   5   3   4       35.59       34.15      1.05 o 
   6   3   4      490.52      477.73      4.64 o 
   7   3   4      296.30      285.13      4.30 o 
   8   3   4        3.69        3.60      0.78 o 
   9   3   4        6.90        5.57      1.27 o 
  -6   4   4        4.44        3.12      0.93 o 
  -5   4   4       24.14       22.57      1.13 o 
  -4   4   4      323.91      313.31      3.89 o 
  -3   4   4       73.20       69.52      1.63 o 
  -2   4   4       48.14       51.68      1.64 o 
  -1   4   4      805.69      837.97      6.12 o 
   0   4   4      550.71      566.62      3.95 o 
   1   4   4     1079.71     1039.20      6.32 o 
   2   4   4      935.50      923.90      5.65 o 
   3   4   4       29.72       23.92      0.63 o 
   4   4   4       98.27      107.07      1.46 o 
   5   4   4       17.58       19.14      0.94 o 
   6   4   4        5.05        3.86      0.65 o 
   7   4   4        5.41        6.52      0.78 o 
   8   4   4        0.42       -0.23      0.59 o 
   9   4   4        1.09       -0.42      0.85 o 
  -6   5   4       15.29       14.60      1.74 o 
  -5   5   4        0.88        1.57      0.74 o 
  -4   5   4      115.73      116.72      2.42 o 
  -3   5   4      336.62      329.61      3.97 o 
  -2   5   4        0.85        0.39      0.49 o 
  -1   5   4       71.46       82.28      1.58 o 
   0   5   4      718.31      722.00      5.27 o 
   1   5   4       99.26       79.60      1.36 o 
   2   5   4       83.43       73.21      1.26 o 
   3   5   4       28.23       26.30      0.69 o 
   4   5   4        3.78        2.60      0.58 o 
   5   5   4       22.99       23.01      0.98 o 
   6   5   4        2.58        3.20      0.65 o 
   7   5   4       11.57       10.23      0.91 o 
   8   5   4        5.85        5.38      0.84 o 
   9   5   4        7.53        6.72      1.12 o 
  -5   6   4       15.72       13.51      2.02 o 
  -4   6   4       19.42       19.98      2.38 o 
  -3   6   4      167.50      171.52      3.97 o 
  -2   6   4      118.43      127.67      3.23 o 
  -1   6   4      103.94      105.85      2.05 o 
   0   6   4      573.08      568.62     11.64 o 
   1   6   4      238.72      245.47      3.18 o 
   2   6   4       22.97       25.79      0.95 o 
   3   6   4      217.55      231.53      2.52 o 
   4   6   4      258.29      256.69      3.19 o 
   5   6   4      118.01      108.68      2.04 o 
   6   6   4       52.69       55.25      1.73 o 
   7   6   4       49.65       53.15      2.74 o 
   8   6   4       21.76       22.04      2.07 o 
   9   6   4       18.21       20.68      1.88 o 
  -4   7   4       29.90       25.19      2.57 o 
  -3   7   4       84.98       89.01      3.11 o 
  -2   7   4      168.90      174.61      4.03 o 
  -1   7   4      179.24      172.40      2.90 o 
   0   7   4      271.30      258.08      3.56 o 
   1   7   4      190.24      200.97      3.00 o 
   2   7   4       86.94       87.47      1.89 o 
   3   7   4      100.33       89.39      2.13 o 
   4   7   4      103.97      103.38      2.11 o 
   5   7   4       87.62       87.60      2.00 o 
   6   7   4       22.04       24.80      1.44 o 
   7   7   4       48.14       45.09      2.18 o 
   8   7   4       77.77       77.54      3.33 o 
  -3   8   4       22.79       21.43      2.33 o 
  -2   8   4       73.29       74.02      4.17 o 
  -1   8   4       37.03       38.50      2.78 o 
   0   8   4       49.87       51.60      1.74 o 
   1   8   4       64.85       67.18      2.24 o 
   2   8   4       59.59       61.95      2.18 o 
   3   8   4       99.04       98.98      2.73 o 
   4   8   4       22.49       23.33      1.27 o 
   5   8   4       18.08       19.62      1.21 o 
   6   8   4       21.28       22.75      1.40 o 
   7   8   4       13.32       12.45      1.23 o 
   8   8   4       37.89       38.16      2.16 o 
  -2   9   4       26.00       25.55      2.52 o 
  -1   9   4       17.01       12.84      3.21 o 
   0   9   4        2.53        4.35      1.09 o 
   1   9   4       55.50       54.44      2.31 o 
   2   9   4       32.36       30.93      2.89 o 
   3   9   4       22.03       21.47      1.59 o 
   4   9   4       53.82       58.96      2.38 o 
   5   9   4       41.75       46.52      2.17 o 
   6   9   4       35.87       35.46      2.65 o 
   7   9   4       12.00        9.56      1.41 o 
  -1  10   4       15.12       19.24      4.04 o 
   0  10   4        0.50       -0.03      1.13 o 
   1  10   4        0.98       -0.34      1.05 o 
   2  10   4       15.83       13.00      1.72 o 
   3  10   4        3.58        4.12      1.19 o 
   4  10   4        0.23       -0.96      0.96 o 
   5  10   4       27.43       26.05      6.35 o 
   6  10   4       27.17       24.89      1.95 o 
   2  11   4       14.85       13.10      3.62 o 
   3  11   4       28.96       34.28      5.75 o 
   4  11   4        2.34        3.85      2.87 o 
  -3  -9   5        3.62        2.06      1.59 o 
  -2  -9   5        0.44        1.62      2.36 o 
  -1  -9   5       21.58       23.98      3.13 o 
   0  -9   5       18.06       15.37      2.59 o 
   1  -9   5        5.43        9.65      2.04 o 
  -5  -8   5        0.28       -1.19      1.19 o 
  -4  -8   5        5.86        6.42      1.47 o 
  -3  -8   5       46.76       40.65      2.09 o 
  -2  -8   5       17.84       17.42      1.81 o 
  -1  -8   5       11.48       12.37      1.56 o 
   0  -8   5       32.24       27.79      2.04 o 
   1  -8   5       12.56       14.80      1.78 o 
   2  -8   5        2.83        3.07      1.00 o 
   3  -8   5        7.60        6.98      1.66 o 
  -6  -7   5       17.26       18.68      1.94 o 
  -5  -7   5        2.80        3.64      1.49 o 
  -4  -7   5        0.18        1.01      1.00 o 
  -3  -7   5       61.05       58.20      2.18 o 
  -2  -7   5      158.97      151.38      3.31 o 
  -1  -7   5       51.51       47.97      2.64 o 
   0  -7   5       65.74       65.18      2.78 o 
   1  -7   5      195.92      195.16     12.64 o 
   2  -7   5       62.56       61.58      2.10 o 
   3  -7   5       34.84       34.39      1.77 o 
   4  -7   5       28.54       29.60      2.41 o 
  -6  -6   5       11.07       10.89      1.45 o 
  -5  -6   5       31.04       37.34      1.74 o 
  -4  -6   5       32.77       33.15      2.64 o 
  -3  -6   5       49.67       47.87      1.78 o 
  -2  -6   5       90.04       82.14      2.25 o 
  -1  -6   5       57.21       54.51      1.95 o 
   0  -6   5       33.79       34.00      2.13 o 
   1  -6   5      219.18      210.69      4.21 o 
   2  -6   5      176.14      167.10      3.25 o 
   3  -6   5       11.93       13.58      1.18 o 
   4  -6   5       79.08       81.18      3.27 o 
   5  -6   5       30.63       27.98      3.04 o 
  -7  -5   5        0.25       -0.63      1.68 o 
  -6  -5   5        0.99        0.81      0.90 o 
  -5  -5   5       46.90       50.50      2.04 o 
  -4  -5   5       87.58       85.83      1.77 o 
  -3  -5   5       91.78       92.26      1.79 o 
  -2  -5   5       83.98       82.70      1.98 o 
  -1  -5   5      121.99      129.54      2.55 o 
   0  -5   5      143.26      146.76      3.24 o 
   1  -5   5       78.44       76.08      3.12 o 
   2  -5   5      145.80      138.25      2.56 o 
   3  -5   5       22.38       26.06      1.38 o 
   4  -5   5       31.14       32.10      1.80 o 
   5  -5   5      142.11      154.32      4.46 o 
   6  -5   5       13.33       14.37      1.93 o 
  -7  -4   5        0.59        0.95      1.05 o 
  -6  -4   5        2.13        2.79      0.80 o 
  -5  -4   5       76.83       81.87      1.87 o 
  -4  -4   5       91.36       95.17      2.53 o 
  -3  -4   5       63.76       58.48      1.63 o 
  -2  -4   5      157.47      157.98      1.91 o 
  -1  -4   5      363.52      384.51      3.82 o 
   0  -4   5      548.94      567.89      6.63 o 
   1  -4   5       48.42       50.57      1.83 o 
   2  -4   5        6.44        7.95      0.73 o 
   3  -4   5       97.74       97.58      3.04 o 
   4  -4   5       13.31       14.16      1.08 o 
   5  -4   5       37.42       37.12      2.22 o 
   6  -4   5       49.38       49.31      3.12 o 
   7  -4   5        8.36       11.42      1.74 o 
  -7  -3   5       14.79       15.54      1.92 o 
  -6  -3   5       32.15       32.85      1.38 o 
  -5  -3   5       53.41       51.67      1.39 o 
  -4  -3   5       30.73       30.75      1.78 o 
  -3  -3   5        3.65        2.76      0.51 o 
  -2  -3   5       42.36       44.81      1.20 o 
  -1  -3   5       67.38       65.79      0.91 o 
   0  -3   5      119.75      117.22      1.55 o 
   1  -3   5        5.18        5.92      0.64 o 
   2  -3   5       26.95       27.90      0.99 o 
   3  -3   5      130.50      136.56      2.24 o 
   4  -3   5       32.20       34.34      1.30 o 
   5  -3   5        5.69        4.56      0.86 o 
   6  -3   5       33.61       36.61      1.87 o 
   7  -3   5       36.43       39.19      3.19 o 
   8  -3   5       15.23       11.32      2.88 o 
  -7  -2   5       28.18       31.89      1.88 o 
  -6  -2   5      144.39      153.42      2.74 o 
  -5  -2   5      133.24      142.94      1.93 o 
  -4  -2   5      100.04       93.78      1.54 o 
  -3  -2   5      110.81      113.48      2.03 o 
  -2  -2   5      341.42      359.17      3.24 o 
  -1  -2   5      213.79      212.41      2.26 o 
   0  -2   5        9.17        6.93      0.36 o 
   1  -2   5        2.76        1.20      0.49 o 
   2  -2   5       37.43       30.55      1.18 o 
   3  -2   5      632.70      671.15      6.04 o 
   4  -2   5      227.98      240.49      3.21 o 
   5  -2   5        4.94        5.61      0.71 o 
   6  -2   5       66.09       64.08      2.01 o 
   7  -2   5      110.14      113.86      2.63 o 
   8  -2   5       22.99       18.71      3.84 o 
  -7  -1   5       47.97       50.98      2.98 o 
  -6  -1   5      107.09      115.31      2.42 o 
  -5  -1   5      164.72      172.74      2.68 o 
  -4  -1   5      370.86      370.60      3.53 o 
  -3  -1   5      558.21      569.50      5.25 o 
  -2  -1   5      543.40      564.88      4.70 o 
  -1  -1   5      694.38      686.92      5.73 o 
   0  -1   5      208.55      216.48      2.36 o 
   1  -1   5      136.99      128.04      1.48 o 
   2  -1   5      123.20      102.63      2.43 o 
   3  -1   5      580.09      595.21      6.16 o 
   4  -1   5      654.05      674.95      5.38 o 
   5  -1   5       34.31       29.83      1.15 o 
   6  -1   5       64.66       61.27      1.80 o 
   7  -1   5      146.82      145.67      3.41 o 
   8  -1   5       14.23       12.16      2.50 o 
  -7   0   5       48.00       47.31      2.95 o 
  -6   0   5       30.90       34.18      1.58 o 
  -5   0   5        4.56        6.14      0.76 o 
  -4   0   5       55.10       50.54      1.56 o 
  -3   0   5      393.71      403.31      4.85 o 
  -2   0   5        8.94        6.49      0.31 o 
  -1   0   5        1.67        0.67      0.17 o 
   0   0   5      223.51      207.90      2.19 o 
   1   0   5      608.44      612.33      5.30 o 
   2   0   5     1119.52     1179.73     10.37 o 
   3   0   5        1.18        2.14      0.52 o 
   4   0   5      198.63      183.00      2.16 o 
   5   0   5      590.43      583.16      5.61 o 
   6   0   5      165.57      160.59      2.63 o 
   7   0   5       71.98       75.33      2.41 o 
   8   0   5       22.86       23.15      2.00 o 
   9   0   5       10.10       11.16      1.74 o 
  -7   1   5        9.43        7.95      1.37 o 
  -6   1   5       47.31       49.08      1.54 o 
  -5   1   5        4.53        3.63      0.83 o 
  -4   1   5       64.06       58.58      2.23 o 
  -3   1   5       69.72       71.68      1.48 o 
  -2   1   5        6.05        2.99      0.40 o 
  -1   1   5      115.89      170.17      2.12 o 
   0   1   5      202.98      183.60      2.15 o 
   1   1   5      589.11      585.37      4.75 o 
   2   1   5     3048.95     3414.63     24.29 o 
   3   1   5      594.42      611.45      4.21 o 
   4   1   5        1.51        1.51      0.35 o 
   5   1   5      894.58      894.78      6.86 o 
   6   1   5      537.07      534.74      6.62 o 
   7   1   5       24.93       28.89      1.61 o 
   8   1   5       23.55       22.68      1.95 o 
   9   1   5       33.80       39.73      7.52 o 
  -7   2   5        1.56        0.73      1.05 o 
  -6   2   5       10.43       11.49      1.14 o 
  -5   2   5       85.62       84.32      2.32 o 
  -4   2   5        2.59        4.64      0.76 o 
  -3   2   5        3.18        4.09      0.63 o 
  -2   2   5      191.33      193.58      2.74 o 
  -1   2   5      102.74      102.53      1.53 o 
   0   2   5      174.54      155.42      2.07 o 
   1   2   5      254.09      262.50      2.79 o 
   2   2   5      411.11      427.30      3.69 o 
   3   2   5     1177.07     1294.57      8.13 o 
   4   2   5      129.31      131.19      1.76 o 
   5   2   5      196.52      200.13      2.78 o 
   6   2   5      193.30      199.66      2.56 o 
   7   2   5        1.93        2.30      0.89 o 
   8   2   5        5.55        5.74      1.28 o 
   9   2   5       25.41       26.39      3.78 o 
  -6   3   5        0.22       -0.13      0.77 o 
  -5   3   5       39.00       40.02      1.83 o 
  -4   3   5      191.50      192.60      3.39 o 
  -3   3   5       42.48       45.11      1.51 o 
  -2   3   5      329.73      331.17      4.63 o 
  -1   3   5      877.37      920.45      6.49 o 
   0   3   5      591.97      637.18      5.69 o 
   1   3   5      678.84      697.77      8.22 o 
   2   3   5      284.39      282.72      2.53 o 
   3   3   5      248.93      238.51      2.51 o 
   4   3   5      343.60      352.06      2.80 o 
   5   3   5      129.99      126.69      1.74 o 
   6   3   5       25.29       22.84      1.14 o 
   7   3   5        0.38        0.97      0.67 o 
   8   3   5        9.38        7.53      1.34 o 
   9   3   5       12.36        9.93      1.93 o 
  -6   4   5        9.55        8.93      1.50 o 
  -5   4   5       18.44       16.78      1.29 o 
  -4   4   5      239.62      240.54      3.39 o 
  -3   4   5      159.01      157.22      2.51 o 
  -2   4   5      253.42      266.93      2.99 o 
  -1   4   5     1078.80     1060.03      7.52 o 
   0   4   5      865.72      903.97      6.48 o 
   1   4   5      824.81      862.81      6.11 o 
   2   4   5      803.85      863.79      5.99 o 
   3   4   5      163.65      158.16      2.00 o 
   4   4   5      102.67       99.97      1.51 o 
   5   4   5       57.87       60.04      1.21 o 
   6   4   5       22.26       23.13      1.06 o 
   7   4   5        8.34       12.12      1.07 o 
   8   4   5       13.94       17.80      1.44 o 
   9   4   5        8.30        7.80      2.26 o 
  -5   5   5       15.07       13.16      1.31 o 
  -4   5   5      125.73      124.70      2.56 o 
  -3   5   5      126.98      129.45      2.48 o 
  -2   5   5        3.09        3.68      0.63 o 
  -1   5   5      170.16      172.42      2.42 o 
   0   5   5      254.80      244.53      3.04 o 
   1   5   5       47.12       45.09      0.98 o 
   2   5   5      105.20       91.54      1.43 o 
   3   5   5       26.34       28.46      0.90 o 
   4   5   5       20.96       20.00      0.72 o 
   5   5   5        1.89        2.63      0.84 o 
   6   5   5        2.07        2.47      0.63 o 
   7   5   5       26.87       26.49      1.39 o 
   8   5   5       20.78       22.38      1.57 o 
   9   5   5       10.37        8.94      1.54 o 
  -5   6   5       10.10        8.75      1.81 o 
  -4   6   5       16.85       17.34      1.68 o 
  -3   6   5      126.83      130.84      3.53 o 
  -2   6   5       37.33       38.44      1.36 o 
  -1   6   5       30.73       30.04      1.26 o 
   0   6   5      212.89      226.76      2.81 o 
   1   6   5       58.40       59.34      1.39 o 
   2   6   5       45.33       40.97      1.31 o 
   3   6   5      113.34      119.59      2.14 o 
   4   6   5      184.58      199.15      2.60 o 
   5   6   5      111.03      116.64      2.15 o 
   6   6   5       35.20       35.11      1.63 o 
   7   6   5       83.01       79.80      3.12 o 
   8   6   5       56.26       63.65      3.36 o 
   9   6   5       18.83       21.08      2.40 o 
  -4   7   5        4.02        5.03      1.57 o 
  -3   7   5       34.07       34.88      2.55 o 
  -2   7   5      202.42      190.30      7.42 o 
  -1   7   5      137.40      138.12      3.45 o 
   0   7   5      198.04      202.50      3.94 o 
   1   7   5      162.28      154.19      2.63 o 
   2   7   5       56.04       49.02      2.18 o 
   3   7   5      146.58      147.26      2.47 o 
   4   7   5      252.46      256.52      3.85 o 
   5   7   5      167.91      166.55      4.56 o 
   6   7   5       45.77       46.63      1.76 o 
   7   7   5       75.66       81.22      2.86 o 
   8   7   5       64.86       66.61      3.58 o 
  -3   8   5        2.48        0.00      1.53 o 
  -2   8   5       50.92       47.71      2.88 o 
  -1   8   5       48.20       49.85      2.39 o 
   0   8   5       22.94       25.15      1.83 o 
   1   8   5       60.50       59.01      1.77 o 
   2   8   5       22.40       22.40      1.19 o 
   3   8   5        8.96       11.83      1.24 o 
   4   8   5       41.99       49.01      2.04 o 
   5   8   5       62.25       61.74      2.08 o 
   6   8   5       14.28       11.76      1.48 o 
   7   8   5       15.84       21.35      5.02 o 
   8   8   5       40.78       43.62      3.09 o 
  -2   9   5       19.64       20.58      2.33 o 
  -1   9   5        7.57        7.74      1.70 o 
   0   9   5        1.56        1.92      1.45 o 
   1   9   5       15.16       14.75      1.81 o 
   2   9   5       66.01       69.26      3.26 o 
   3   9   5       13.57       16.95      1.76 o 
   4   9   5        0.32       -0.23      0.84 o 
   5   9   5       16.46       12.30      1.61 o 
   6   9   5       34.62       34.57      2.01 o 
   7   9   5        4.56        3.01      1.29 o 
   0  10   5        0.28       -1.49      2.39 o 
   1  10   5        0.53       -0.31      1.35 o 
   2  10   5       25.56       26.47      2.16 o 
   3  10   5       37.64       38.00      2.44 o 
   4  10   5        1.77        0.75      1.21 o 
   5  10   5        0.28        0.31      1.13 o 
   6  10   5       30.41       30.02      2.08 o 
   3  11   5       31.23       29.47      4.46 o 
  -4  -8   6       14.52       14.91      2.46 o 
  -3  -8   6       21.43       18.77      2.91 o 
  -2  -8   6       22.40       17.80      2.01 o 
  -1  -8   6       10.16       12.92      1.89 o 
   0  -8   6       14.35       11.13      1.91 o 
   1  -8   6       21.99       20.77      2.34 o 
   2  -8   6        5.79        5.06      1.55 o 
  -5  -7   6        1.82        2.00      1.48 o 
  -4  -7   6        0.87        0.68      1.02 o 
  -3  -7   6       11.71        9.27      1.23 o 
  -2  -7   6       34.93       33.10      1.79 o 
  -1  -7   6       59.43       66.13      4.42 o 
   0  -7   6       44.91       47.76      2.30 o 
   1  -7   6       21.76       17.01      1.67 o 
   2  -7   6        3.97        2.80      1.17 o 
   3  -7   6       19.12       20.27      2.65 o 
   4  -7   6       33.63       32.05      3.08 o 
  -6  -6   6        5.23        3.83      2.49 o 
  -5  -6   6        7.66        6.24      1.22 o 
  -4  -6   6        0.74        1.18      0.81 o 
  -3  -6   6       14.68       16.96      1.27 o 
  -2  -6   6       76.36       73.41      2.53 o 
  -1  -6   6       93.30       83.43      2.59 o 
   0  -6   6       68.16       67.31      2.40 o 
   1  -6   6       99.85       88.13      5.07 o 
   2  -6   6       61.39       58.68      2.45 o 
   3  -6   6       17.85       20.02      1.38 o 
   4  -6   6       43.28       44.56      3.07 o 
   5  -6   6       10.57       11.65      2.11 o 
  -6  -5   6        1.75        1.36      0.99 o 
  -5  -5   6       17.45       18.84      2.18 o 
  -4  -5   6       50.01       49.60      1.43 o 
  -3  -5   6       33.07       34.20      1.80 o 
  -2  -5   6       41.39       44.21      1.56 o 
  -1  -5   6      101.66       94.65      4.17 o 
   0  -5   6       25.21       23.85      2.62 o 
   1  -5   6       42.26       40.37      1.84 o 
   2  -5   6      273.77      267.98      4.75 o 
   3  -5   6       44.08       47.46      1.73 o 
   4  -5   6       11.79       11.14      1.57 o 
   5  -5   6       59.16       61.57      3.52 o 
   6  -5   6        8.62        9.82      2.11 o 
  -7  -4   6       26.34       24.69      1.87 o 
  -6  -4   6       41.55       45.89      2.26 o 
  -5  -4   6       59.50       63.70      1.65 o 
  -4  -4   6      177.97      195.55      5.10 o 
  -3  -4   6      299.08      304.82      4.54 o 
  -2  -4   6      101.54      103.97      2.52 o 
  -1  -4   6      135.88      137.42      3.19 o 
   0  -4   6      106.64      110.41      2.49 o 
   1  -4   6       10.62       10.88      1.76 o 
   2  -4   6      119.86      121.57      4.87 o 
   3  -4   6      150.33      138.72      3.13 o 
   4  -4   6       15.60       15.80      1.26 o 
   5  -4   6       45.18       45.74      2.88 o 
   6  -4   6       88.47       90.72      4.42 o 
   7  -4   6        3.25        1.49      1.62 o 
  -7  -3   6       25.75       27.25      2.14 o 
  -6  -3   6       75.95       79.50      2.54 o 
  -5  -3   6      158.52      163.08      2.67 o 
  -4  -3   6       70.09       71.77      2.01 o 
  -3  -3   6       82.36       81.30      1.63 o 
  -2  -3   6      212.69      214.59      2.53 o 
  -1  -3   6       55.94       59.56      1.59 o 
   0  -3   6       69.11       74.59      1.57 o 
   1  -3   6       19.19       20.97      1.28 o 
   2  -3   6       77.48       76.49      2.53 o 
   3  -3   6       84.79       83.64      2.01 o 
   4  -3   6        1.87        2.27      0.83 o 
   5  -3   6       19.21       18.02      1.52 o 
   6  -3   6       92.83      103.08      3.39 o 
   7  -3   6       32.08       34.42      2.28 o 
  -7  -2   6       22.29       26.86      3.10 o 
  -6  -2   6        3.86        6.09      1.54 o 
  -5  -2   6       50.31       48.76      1.61 o 
  -4  -2   6       84.60       91.05      2.19 o 
  -3  -2   6       31.57       29.01      1.55 o 
  -2  -2   6       22.70       20.83      0.84 o 
  -1  -2   6      187.38      192.81      2.19 o 
   0  -2   6       33.19       33.14      0.83 o 
   1  -2   6      458.43      477.04      5.25 o 
   2  -2   6       48.41       41.28      1.72 o 
   3  -2   6       69.45       67.89      2.15 o 
   4  -2   6      441.18      440.94      5.49 o 
   5  -2   6       81.40       84.16      3.75 o 
   6  -2   6       21.50       20.21      1.71 o 
   7  -2   6       84.66       89.92      3.29 o 
   8  -2   6       43.70       50.97      4.62 o 
  -7  -1   6       40.53       40.93      2.18 o 
  -6  -1   6        8.70       10.96      0.97 o 
  -5  -1   6       16.02       13.52      1.28 o 
  -4  -1   6      102.53       99.94      1.69 o 
  -3  -1   6      130.37      128.82      2.17 o 
  -2  -1   6        1.64        3.41      0.49 o 
  -1  -1   6      128.38      130.12      1.85 o 
   0  -1   6       90.06       87.16      1.36 o 
   1  -1   6     1151.85     1218.40     10.67 o 
   2  -1   6     1897.68     1977.56     20.64 o 
   3  -1   6      302.60      302.96      3.92 o 
   4  -1   6      813.53      831.80      8.49 o 
   5  -1   6     1018.42     1018.22     15.29 o 
   6  -1   6      137.93      144.93      2.99 o 
   7  -1   6       21.05       24.28      1.45 o 
   8  -1   6       69.42       74.24      4.19 o 
  -7   0   6        9.96        9.07      1.63 o 
  -6   0   6       45.69       43.68      2.63 o 
  -5   0   6        1.18        0.67      0.66 o 
  -4   0   6        0.65        0.10      0.45 o 
  -3   0   6      393.65      384.00      3.68 o 
  -2   0   6      182.86      174.75      1.92 o 
  -1   0   6        2.25        2.57      0.27 o 
   0   0   6       94.76      101.20      1.55 o 
   1   0   6      447.69      449.46      4.38 o 
   2   0   6     1076.60     1175.29     10.57 o 
   3   0   6      242.60      242.39      3.36 o 
   4   0   6      299.41      322.32      4.28 o 
   5   0   6      468.25      452.54      5.32 o 
   6   0   6      207.45      204.04      3.41 o 
   7   0   6       23.11       21.83      1.35 o 
   8   0   6        8.98        8.36      1.51 o 
   9   0   6       22.11       19.02      2.86 o 
  -7   1   6        1.12        0.39      1.08 o 
  -6   1   6        7.25        6.41      0.98 o 
  -5   1   6       87.12       85.39      2.10 o 
  -4   1   6       10.21       10.74      1.40 o 
  -3   1   6       69.02       66.54      1.52 o 
  -2   1   6      392.68      393.77      3.98 o 
  -1   1   6      183.52      187.64      2.40 o 
   0   1   6      416.40      392.47      3.75 o 
   1   1   6      967.16      910.01      7.72 o 
   2   1   6      221.67      203.97      3.26 o 
   3   1   6        3.83        1.96      0.46 o 
   4   1   6      145.31      145.36      2.11 o 
   5   1   6      118.59      119.07      3.19 o 
   6   1   6        0.56        0.29      0.57 o 
   7   1   6       28.38       27.28      1.40 o 
   8   1   6       12.63       12.17      1.61 o 
   9   1   6        2.56        3.03      1.36 o 
  -6   2   6        1.26        0.02      0.80 o 
  -5   2   6      102.15      101.60      3.34 o 
  -4   2   6      116.73      115.54      2.92 o 
  -3   2   6       12.75       15.99      1.03 o 
  -2   2   6       81.79       81.00      1.81 o 
  -1   2   6      425.61      454.12      4.44 o 
   0   2   6      681.96      699.71      5.93 o 
   1   2   6      716.50      664.68      6.34 o 
   2   2   6      240.88      212.62      2.51 o 
   3   2   6       32.89       32.00      0.97 o 
   4   2   6       36.07       31.98      0.86 o 
   5   2   6       87.74       85.41      3.15 o 
   6   2   6       12.41        7.55      0.83 o 
   7   2   6        4.95        3.17      1.80 o 
   8   2   6       25.77       24.22      1.94 o 
   9   2   6        2.89        3.68      1.30 o 
  -6   3   6        3.45        2.78      0.98 o 
  -5   3   6       63.94       70.26      2.56 o 
  -4   3   6       75.38       83.79      2.65 o 
  -3   3   6        3.76        4.24      0.77 o 
  -2   3   6       58.63       63.98      1.62 o 
  -1   3   6      249.17      260.22      3.16 o 
   0   3   6      329.06      344.94      3.13 o 
   1   3   6       71.32       60.44      1.22 o 
   2   3   6       20.08       21.61      0.84 o 
   3   3   6      584.50      622.75      4.78 o 
   4   3   6      283.19      289.29      2.79 o 
   5   3   6       27.35       25.14      1.04 o 
   6   3   6       52.27       55.24      1.50 o 
   7   3   6       20.88       21.48      1.67 o 
   8   3   6       24.60       26.77      2.02 o 
   9   3   6       15.85       12.41      1.72 o 
  -6   4   6        7.85        4.76      1.15 o 
  -5   4   6       30.70       29.62      1.97 o 
  -4   4   6      129.83      130.38      2.97 o 
  -3   4   6       89.34       91.03      2.14 o 
  -2   4   6      372.77      367.19      3.76 o 
  -1   4   6      823.01      850.13      6.48 o 
   0   4   6      437.01      439.37      3.93 o 
   1   4   6      321.24      319.97      3.20 o 
   2   4   6      141.23      165.84      2.30 o 
   3   4   6      533.72      560.70      4.38 o 
   4   4   6      682.68      692.19      5.60 o 
   5   4   6       44.14       44.05      1.31 o 
   6   4   6      110.25      106.41      2.03 o 
   7   4   6      222.02      212.92      3.95 o 
   8   4   6       49.44       49.64      2.49 o 
   9   4   6       10.89       11.68      3.68 o 
  -5   5   6        3.33        3.96      1.04 o 
  -4   5   6       45.61       50.31      1.94 o 
  -3   5   6      215.20      216.87      3.08 o 
  -2   5   6      222.72      220.67      2.94 o 
  -1   5   6      514.66      489.05      4.58 o 
   0   5   6      266.38      264.13      2.99 o 
   1   5   6      155.56      149.20      2.65 o 
   2   5   6      400.86      412.73      5.16 o 
   3   5   6      155.53      150.29      2.42 o 
   4   5   6       35.33       37.19      1.41 o 
   5   5   6        0.51        0.85      0.51 o 
   6   5   6       29.09       28.06      1.50 o 
   7   5   6      113.98      110.22      2.85 o 
   8   5   6       27.53       28.16      1.74 o 
   9   5   6        4.61        4.17      1.34 o 
  -4   6   6        0.38        0.17      0.84 o 
  -3   6   6       79.92       75.23      1.96 o 
  -2   6   6       26.53       29.99      1.30 o 
  -1   6   6        1.84        1.17      0.62 o 
   0   6   6       94.37       95.15      2.63 o 
   1   6   6       32.88       32.39      1.61 o 
   2   6   6       56.87       64.87      2.50 o 
   3   6   6      173.95      186.79      3.11 o 
   4   6   6       43.67       48.04      1.72 o 
   5   6   6        2.17        1.71      1.04 o 
   6   6   6       40.66       43.28      2.40 o 
   7   6   6       80.90       83.54      3.06 o 
   8   6   6       17.26       17.49      2.14 o 
   9   6   6       14.74       16.28      2.27 o 
  -4   7   6       26.91       28.82      4.09 o 
  -3   7   6       33.06       31.81      4.80 o 
  -2   7   6       38.76       41.88      2.29 o 
  -1   7   6       10.32        6.94      1.45 o 
   0   7   6       11.07       10.33      1.82 o 
   1   7   6      123.56      117.67      2.28 o 
   2   7   6        1.01        0.48      0.58 o 
   3   7   6        0.60        0.73      0.67 o 
   4   7   6      136.54      135.16      2.67 o 
   5   7   6      174.65      169.49      4.22 o 
   6   7   6       47.96       49.71      2.40 o 
   7   7   6       46.45       45.68      2.42 o 
   8   7   6       26.28       23.81      2.44 o 
  -3   8   6       27.43       27.16      2.66 o 
  -2   8   6       37.03       43.18      9.04 o 
  -1   8   6       19.00       20.57      2.06 o 
   0   8   6        0.41        0.10      1.06 o 
   1   8   6       24.49       23.00      1.84 o 
   2   8   6       48.97       50.58      1.67 o 
   3   8   6        8.54        8.45      1.25 o 
   4   8   6        1.07        1.59      1.03 o 
   5   8   6      170.33      170.35      8.68 o 
   6   8   6       63.35       66.77      3.39 o 
   7   8   6        2.19        1.78      1.22 o 
   8   8   6       18.18       19.48      2.45 o 
  -2   9   6       22.62       19.95      3.94 o 
  -1   9   6       58.20       54.90      3.17 o 
   0   9   6       59.30       64.27      3.20 o 
   1   9   6       16.09       17.04      4.62 o 
   2   9   6       88.70       99.41      3.25 o 
   3   9   6      196.73      209.31      5.95 o 
   4   9   6       16.48       15.97      2.03 o 
   5   9   6       28.27       32.30      2.62 o 
   6   9   6       95.06       95.87      4.26 o 
   7   9   6        9.56        9.42      1.85 o 
   0  10   6       41.11       33.61      4.52 o 
   1  10   6       55.85       73.45      5.77 o 
   2  10   6       37.63       34.72      2.25 o 
   3  10   6      147.73      140.94      5.10 o 
   4  10   6      136.64      139.01      5.17 o 
   5  10   6        7.12       12.74      2.16 o 
   6  10   6       18.71       19.80      2.51 o 
  -2  -8   7       17.17       16.75      2.01 o 
  -1  -8   7       12.32       11.03      2.05 o 
   0  -8   7       21.25       21.02      2.67 o 
   1  -8   7       47.44       46.18      3.73 o 
  -4  -7   7       10.61       12.79      1.54 o 
  -3  -7   7        6.68        8.23      1.40 o 
  -2  -7   7       19.08       18.52      1.52 o 
  -1  -7   7       26.09       26.97      1.89 o 
   0  -7   7       13.55       12.50      1.75 o 
   1  -7   7       21.21       20.06      2.14 o 
   2  -7   7        9.51       14.09      2.02 o 
   3  -7   7        7.09        5.52      1.77 o 
  -5  -6   7       12.93       12.34      1.33 o 
  -4  -6   7       13.82        9.25      1.08 o 
  -3  -6   7        8.77        8.97      1.13 o 
  -2  -6   7       42.93       40.05      3.23 o 
  -1  -6   7       66.48       65.19      2.39 o 
   0  -6   7        6.20        6.39      1.26 o 
   1  -6   7       15.90       13.16      1.63 o 
   2  -6   7        9.21       12.05      1.73 o 
   3  -6   7        2.06        1.37      0.84 o 
   4  -6   7        8.87        7.41      1.22 o 
   5  -6   7       16.26       13.06      2.27 o 
  -6  -5   7       38.92       36.94      2.01 o 
  -5  -5   7       19.64       18.21      1.53 o 
  -4  -5   7        9.00       11.55      3.26 o 
  -3  -5   7       31.31       28.88      1.92 o 
  -2  -5   7       46.64       50.21      1.68 o 
  -1  -5   7       42.33       35.75      1.66 o 
   0  -5   7        2.76        3.66      1.23 o 
   1  -5   7        0.45       -0.29      2.21 o 
   2  -5   7      109.76      110.51      5.16 o 
   3  -5   7        0.49        0.18      0.75 o 
   4  -5   7        6.39        5.84      1.10 o 
   5  -5   7       19.54       20.69      2.50 o 
   6  -5   7       12.93       15.40      2.56 o 
  -6  -4   7       46.11       45.78      3.41 o 
  -5  -4   7       82.67       91.20      3.33 o 
  -4  -4   7       41.10       50.29      2.87 o 
  -3  -4   7      130.99      132.72      4.64 o 
  -2  -4   7      169.06      174.81      3.41 o 
  -1  -4   7       56.01       58.23      2.77 o 
   0  -4   7       69.27       66.99      6.90 o 
   1  -4   7       11.58       11.55      1.27 o 
   2  -4   7      197.58      203.62      9.41 o 
   3  -4   7      298.04      302.28      4.64 o 
   4  -4   7       12.41       14.71      1.32 o 
   5  -4   7       22.16       24.56      2.03 o 
   6  -4   7       52.40       52.18      3.49 o 
  -6  -3   7        0.16        1.95      0.97 o 
  -5  -3   7       52.56       53.11      1.39 o 
  -4  -3   7      104.77      115.34      2.62 o 
  -3  -3   7       67.27       68.30      1.62 o 
  -2  -3   7       77.86       78.73      2.39 o 
  -1  -3   7        4.51        6.48      0.55 o 
   0  -3   7      211.86      216.54      3.40 o 
   1  -3   7      311.00      306.39      4.45 o 
   2  -3   7        0.57        0.76      0.91 o 
   3  -3   7      192.78      208.98      3.39 o 
   4  -3   7      334.84      331.74      4.80 o 
   5  -3   7       64.19       59.67      2.51 o 
   6  -3   7       45.20       50.01      2.75 o 
   7  -3   7       38.03       39.48      2.52 o 
  -6  -2   7        3.78        3.66      0.94 o 
  -5  -2   7        6.20        6.96      0.74 o 
  -4  -2   7       34.53       37.43      1.63 o 
  -3  -2   7        1.21        1.33      0.57 o 
  -2  -2   7       17.35       17.53      1.07 o 
  -1  -2   7        3.15        2.32      0.54 o 
   0  -2   7       94.32       92.00      1.91 o 
   1  -2   7      742.28      762.21     18.08 o 
   2  -2   7       17.23       25.39      1.50 o 
   3  -2   7        0.61        0.93      0.58 o 
   4  -2   7      419.51      413.74      5.38 o 
   5  -2   7      284.17      298.28      7.38 o 
   6  -2   7       42.47       41.93      2.23 o 
   7  -2   7       40.33       43.02      2.50 o 
   8  -2   7       39.29       45.99      4.56 o 
  -6  -1   7       27.92       29.17      1.65 o 
  -5  -1   7        0.52       -0.58      0.58 o 
  -4  -1   7       13.63       14.01      0.77 o 
  -3  -1   7       38.61       37.93      1.33 o 
  -2  -1   7        3.55        4.14      0.79 o 
  -1  -1   7      125.45      121.76      2.11 o 
   0  -1   7      433.20      414.26      3.50 o 
   1  -1   7      439.55      441.35     12.64 o 
   2  -1   7      313.74      313.37      5.11 o 
   3  -1   7      222.60      222.09      2.78 o 
   4  -1   7      304.70      290.79      4.21 o 
   5  -1   7      158.52      158.31      3.17 o 
   6  -1   7       48.62       49.94      2.33 o 
   7  -1   7       18.72       17.97      1.76 o 
   8  -1   7       37.68       36.45      4.10 o 
  -6   0   7       52.39       59.90      2.71 o 
  -5   0   7       55.10       61.80      1.83 o 
  -4   0   7       14.63       14.92      0.85 o 
  -3   0   7      120.54      125.92      1.97 o 
  -2   0   7      177.39      189.74      2.50 o 
  -1   0   7      320.42      325.37      3.40 o 
   0   0   7      620.25      612.27      5.27 o 
   1   0   7      210.82      216.78      2.81 o 
   2   0   7      112.48      104.18      2.29 o 
   3   0   7      533.36      535.38      5.93 o 
   4   0   7      420.71      434.43      5.38 o 
   5   0   7        1.75        0.84      0.73 o 
   6   0   7        0.76        1.66      0.82 o 
   7   0   7       13.57       14.76      2.22 o 
   8   0   7        2.12        2.10      1.84 o 
  -6   1   7       24.19       23.93      2.05 o 
  -5   1   7       59.35       62.33      2.51 o 
  -4   1   7        5.45        6.76      0.85 o 
  -3   1   7       80.76       82.22      1.70 o 
  -2   1   7      353.89      367.48      4.02 o 
  -1   1   7      377.28      369.17      3.88 o 
   0   1   7      231.32      225.57      2.76 o 
   1   1   7       90.45       91.73      1.87 o 
   2   1   7      265.82      265.25      3.51 o 
   3   1   7      322.91      320.22      4.01 o 
   4   1   7      188.84      188.29      3.18 o 
   5   1   7       22.67       23.59      1.54 o 
   6   1   7        7.59        6.62      0.83 o 
   7   1   7       52.87       49.76      1.83 o 
   8   1   7        2.81        2.61      1.32 o 
   9   1   7        2.77        1.95      1.31 o 
  -6   2   7        7.51        7.25      2.24 o 
  -5   2   7       66.48       64.60      3.25 o 
  -4   2   7       43.61       43.78      1.63 o 
  -3   2   7       49.44       50.64      1.59 o 
  -2   2   7      293.92      306.96      3.75 o 
  -1   2   7      435.34      420.96      4.42 o 
   0   2   7      221.01      209.87      2.77 o 
   1   2   7       48.31       48.42      1.43 o 
   2   2   7      341.95      358.01      3.55 o 
   3   2   7      334.05      346.25      3.51 o 
   4   2   7       11.58       14.49      0.91 o 
   5   2   7       15.99       18.98      1.65 o 
   6   2   7       97.01      101.17      2.31 o 
   7   2   7       62.25       64.10      1.98 o 
   8   2   7       16.54       14.20      1.70 o 
   9   2   7        2.68        3.10      1.56 o 
  -6   3   7        0.74        1.90      1.25 o 
  -5   3   7       12.28       10.96      1.48 o 
  -4   3   7      106.75      107.96      2.50 o 
  -3   3   7       64.06       67.44      1.87 o 
  -2   3   7       89.21       89.64      1.98 o 
  -1   3   7      181.49      177.76      3.41 o 
   0   3   7      199.51      192.51      2.75 o 
   1   3   7      180.37      171.87      2.83 o 
   2   3   7      282.31      266.97      3.38 o 
   3   3   7      270.76      269.55      3.07 o 
   4   3   7       18.29       20.47      0.78 o 
   5   3   7        3.30        4.30      0.65 o 
   6   3   7      167.61      164.05      2.98 o 
   7   3   7       26.95       31.63      1.45 o 
   8   3   7       13.43       12.49      2.08 o 
   9   3   7       16.04       15.60      1.89 o 
  -5   4   7        1.56        1.87      1.05 o 
  -4   4   7       63.05       65.34      2.30 o 
  -3   4   7      130.81      130.26      2.67 o 
  -2   4   7      156.02      146.66      2.76 o 
  -1   4   7      293.68      268.68      3.40 o 
   0   4   7      266.30      256.69      2.97 o 
   1   4   7      258.96      258.34      2.94 o 
   2   4   7      516.20      496.55      4.74 o 
   3   4   7      621.62      572.56     15.58 o 
   4   4   7      195.54      196.85      2.53 o 
   5   4   7      136.41      138.67      2.39 o 
   6   4   7      322.65      315.96      3.95 o 
   7   4   7       74.30       76.06      2.82 o 
   8   4   7       18.36       19.23      1.79 o 
   9   4   7       33.72       35.12      2.49 o 
  -5   5   7       29.83       28.41      1.70 o 
  -4   5   7       41.11       40.64      1.74 o 
  -3   5   7       95.97       97.31      2.14 o 
  -2   5   7       92.24       95.93      1.99 o 
  -1   5   7      234.55      232.01      3.30 o 
   0   5   7      214.41      193.53      2.88 o 
   1   5   7       41.98       41.05      1.38 o 
   2   5   7       12.46       14.80      1.15 o 
   3   5   7      123.68      121.88      2.81 o 
   4   5   7      246.50      244.73      3.29 o 
   5   5   7       83.15       87.88      1.94 o 
   6   5   7       89.13       91.44      2.01 o 
   7   5   7       81.20       78.62      2.50 o 
   8   5   7       33.98       34.95      2.24 o 
   9   5   7       30.22       31.37      2.37 o 
  -4   6   7       34.25       33.15      1.73 o 
  -3   6   7       47.88       52.80      1.88 o 
  -2   6   7        5.51        6.38      0.87 o 
  -1   6   7        1.34        1.25      0.70 o 
   0   6   7        7.06        6.93      0.87 o 
   1   6   7       24.86       26.00      1.23 o 
   2   6   7        9.43        5.64      1.10 o 
   3   6   7       98.13       94.07      1.99 o 
   4   6   7       22.99       23.52      1.16 o 
   5   6   7       49.36       57.65      1.64 o 
   6   6   7        0.48       -0.03      1.19 o 
   7   6   7       21.68       22.36      1.60 o 
   8   6   7       46.94       49.57      6.08 o 
   9   6   7       29.90       35.09      3.08 o 
  -3   7   7       42.45       40.22      2.83 o 
  -2   7   7       28.06       30.13      2.38 o 
  -1   7   7        0.41        0.79      1.29 o 
   0   7   7        1.02        0.77      1.18 o 
   1   7   7       68.41       73.13      3.46 o 
   2   7   7      211.20      208.83      4.92 o 
   3   7   7        3.38        1.81      0.75 o 
   4   7   7        5.88        5.37      1.14 o 
   5   7   7      169.09      178.93      4.37 o 
   6   7   7       27.68       27.74      2.01 o 
   7   7   7       10.31       13.16      1.74 o 
   8   7   7       29.42       30.60      2.78 o 
  -2   8   7       28.52       27.74      3.36 o 
  -1   8   7       29.98       27.26      3.08 o 
   0   8   7       31.87       27.44      3.00 o 
   1   8   7       34.13       37.02      4.36 o 
   2   8   7      167.24      155.34      4.51 o 
   3   8   7      219.53      210.11      3.66 o 
   4   8   7       60.33       63.87      2.98 o 
   5   8   7      150.97      151.31      4.19 o 
   6   8   7       97.98       98.30      4.19 o 
   7   8   7       14.79       12.69      2.09 o 
   8   8   7       13.61       12.57      2.27 o 
  -1   9   7       40.81       35.68      3.60 o 
   0   9   7       88.28       97.38      4.98 o 
   1   9   7       81.90       93.30      4.57 o 
   2   9   7       48.93       48.77      3.34 o 
   3   9   7      158.89      166.20      5.13 o 
   4   9   7      151.33      168.53      5.37 o 
   5   9   7       93.01       96.60      4.14 o 
   6   9   7       93.26       87.41      4.13 o 
   7   9   7       27.92       24.86      2.63 o 
   3  10   7       51.63       53.00      3.26 o 
   4  10   7       62.89       66.72      3.62 o 
   5  10   7       12.63       15.29      2.25 o 
  -3  -7   8       14.85       13.21      1.89 o 
  -2  -7   8        8.83        8.82      1.73 o 
  -1  -7   8        0.23       -0.48      1.35 o 
   0  -7   8        2.48        1.14      1.43 o 
   1  -7   8       29.85       29.94      2.98 o 
   2  -7   8       15.04       19.92      2.83 o 
  -4  -6   8       38.45       41.70      2.39 o 
  -3  -6   8       60.80       64.96      2.63 o 
  -2  -6   8       14.80       12.19      1.42 o 
  -1  -6   8       13.12       12.84      2.02 o 
   0  -6   8        0.22        1.26      1.07 o 
   1  -6   8        0.37       -0.96      0.98 o 
   2  -6   8       17.26       15.89      2.31 o 
   3  -6   8        0.41       -0.31      1.25 o 
   4  -6   8        1.74        1.03      1.78 o 
  -3  -5   8        7.15       10.46      2.96 o 
  -2  -5   8       13.27       13.03      1.11 o 
  -1  -5   8       41.43       36.67      1.98 o 
   0  -5   8       71.09       78.17      2.84 o 
   1  -5   8        0.32        0.96      0.89 o 
   2  -5   8        1.71        1.13      1.02 o 
   3  -5   8       54.15       59.00      3.06 o 
   4  -5   8       23.29       20.11      1.64 o 
   5  -5   8        3.05        3.18      1.58 o 
  -3  -4   8        1.19       -0.63      1.91 o 
  -2  -4   8        3.59        4.27      1.35 o 
  -1  -4   8       70.20       65.68      1.93 o 
   0  -4   8      256.86      243.18      4.76 o 
   1  -4   8      136.92      141.93      3.75 o 
   2  -4   8       99.20       91.04      3.62 o 
   3  -4   8      239.41      243.10      5.79 o 
   4  -4   8      265.87      277.31      4.79 o 
   5  -4   8       76.69       81.89      3.34 o 
   6  -4   8       15.52       19.49      2.51 o 
  -6  -3   8        2.18        2.31      1.04 o 
  -4  -3   8       75.66       82.02      4.69 o 
  -3  -3   8       70.45       72.00      4.00 o 
  -2  -3   8       20.21       19.58      1.69 o 
  -1  -3   8       57.39       54.63      1.56 o 
   0  -3   8      182.18      178.54      4.56 o 
   1  -3   8      130.26      136.78      3.16 o 
   2  -3   8      193.61      194.85      5.88 o 
   3  -3   8      353.30      348.60      6.30 o 
   4  -3   8      145.74      147.02      3.10 o 
   5  -3   8      114.18      113.43      2.91 o 
   6  -3   8       32.27       25.61      3.32 o 
   7  -3   8        8.61        8.91      1.66 o 
  -6  -2   8        7.39        7.31      1.09 o 
  -5  -2   8        0.89        0.18      0.83 o 
  -4  -2   8       29.49       31.97      1.82 o 
  -3  -2   8       71.09       76.53      3.37 o 
  -2  -2   8       50.37       46.79      2.16 o 
  -1  -2   8       32.72       33.70      1.17 o 
   0  -2   8       63.20       74.16      2.73 o 
   1  -2   8       26.94       24.69      1.44 o 
   2  -2   8        6.07        8.06      1.50 o 
   3  -2   8      127.40      129.30      3.51 o 
   4  -2   8       27.07       28.53      1.58 o 
   5  -2   8        0.84        1.67      0.76 o 
   6  -2   8       35.22       31.74      2.09 o 
   7  -2   8        6.20        3.60      1.31 o 
  -6  -1   8       10.28       10.03      1.04 o 
  -5  -1   8        2.12        3.09      0.95 o 
  -4  -1   8       10.37       12.45      0.94 o 
  -3  -1   8        7.02        8.60      0.81 o 
  -2  -1   8       47.36       44.82      1.54 o 
  -1  -1   8      170.41      173.52      2.77 o 
   0  -1   8       95.15       96.54      2.06 o 
   1  -1   8      188.26      180.20      3.17 o 
   2  -1   8      138.51      130.03      3.20 o 
   3  -1   8       28.30       26.18      1.71 o 
   4  -1   8       51.07       52.24      2.19 o 
   5  -1   8       16.52       19.71      1.32 o 
   6  -1   8       18.57       23.82      1.94 o 
   7  -1   8       17.06       17.85      1.80 o 
   8  -1   8       14.26       15.65      2.44 o 
  -6   0   8       32.00       37.62      2.22 o 
  -5   0   8       22.80       28.00      1.72 o 
  -4   0   8        8.42        8.53      0.81 o 
  -3   0   8       17.61       20.20      1.01 o 
  -2   0   8       53.54       53.02      1.38 o 
  -1   0   8      257.88      258.57      3.11 o 
   0   0   8       98.34      102.20      1.78 o 
   1   0   8      119.32      116.35      2.45 o 
   2   0   8      635.29      625.15      7.23 o 
   3   0   8      132.58      134.63      2.82 o 
   4   0   8       19.24       20.73      1.98 o 
   5   0   8       84.20       77.03      2.22 o 
   6   0   8       55.17       57.31      4.36 o 
   7   0   8        6.33        5.15      1.24 o 
   8   0   8       10.97       12.48      1.70 o 
  -6   1   8       13.05       14.66      1.86 o 
  -5   1   8       69.57       80.15      2.76 o 
  -4   1   8       22.57       24.37      2.36 o 
  -3   1   8       92.64       92.89      2.08 o 
  -2   1   8      296.71      299.08      3.96 o 
  -1   1   8      284.20      271.71      3.36 o 
   0   1   8      164.81      168.17      2.48 o 
   1   1   8      186.55      194.14      2.65 o 
   2   1   8      487.55      503.76      6.25 o 
   3   1   8      225.14      212.70      3.27 o 
   4   1   8       87.64       96.39      1.80 o 
   5   1   8      105.16       98.34      2.47 o 
   6   1   8       76.40       73.86      6.21 o 
   7   1   8       27.89       32.33      2.08 o 
   8   1   8        1.91        3.06      1.16 o 
  -5   2   8       31.66       30.03      3.17 o 
  -4   2   8       90.22       89.39      2.55 o 
  -3   2   8      189.71      180.61      4.06 o 
  -2   2   8      666.90      635.36      6.27 o 
  -1   2   8      489.66      474.78      4.99 o 
   0   2   8      170.83      169.50      2.59 o 
   1   2   8      595.94      590.62      6.11 o 
   2   2   8      735.99      704.40      5.97 o 
   3   2   8       39.49       33.54      1.28 o 
   4   2   8       36.52       37.62      1.54 o 
   5   2   8      257.91      249.42      4.94 o 
   6   2   8       53.32       54.16      2.34 o 
   7   2   8       33.04       32.66      2.35 o 
   8   2   8       16.20       18.13      1.85 o 
   9   2   8        0.97        0.72      1.26 o 
  -5   3   8        2.16        2.77      1.25 o 
  -4   3   8       48.58       45.76      2.24 o 
  -3   3   8       63.91       61.23      2.13 o 
  -2   3   8      106.87      102.35      3.57 o 
  -1   3   8      162.92      151.33      2.66 o 
   0   3   8       46.26       51.55      1.74 o 
   1   3   8       49.80       52.36      1.30 o 
   2   3   8      323.27      307.75      5.52 o 
   3   3   8       44.55       44.87      1.43 o 
   4   3   8       54.21       49.54      2.43 o 
   5   3   8       64.88       63.98      3.54 o 
   6   3   8       91.37       85.57      2.17 o 
   7   3   8       13.32       18.02      1.26 o 
   8   3   8       53.33       62.44      5.70 o 
   9   3   8        8.61        9.81      1.75 o 
  -5   4   8       20.38       23.71      2.12 o 
  -4   4   8       37.51       44.60      2.39 o 
  -3   4   8       23.96       23.07      1.84 o 
  -2   4   8        9.83        6.28      1.05 o 
  -1   4   8       10.94        9.05      1.03 o 
   0   4   8      103.00      101.62      1.87 o 
   1   4   8       15.47       12.69      0.88 o 
   2   4   8       76.26       78.65      1.78 o 
   3   4   8      117.98      123.59      2.19 o 
   4   4   8      161.63      181.31      2.68 o 
   5   4   8       15.61       21.40      1.08 o 
   6   4   8      107.59      105.92      2.42 o 
   7   4   8       76.37       77.62      2.17 o 
   8   4   8       74.44       87.13      3.23 o 
   9   4   8       61.30       67.56      3.18 o 
  -4   5   8       87.21       99.47      3.48 o 
  -3   5   8       65.04       69.18      2.76 o 
  -2   5   8       26.51       28.76      1.40 o 
  -1   5   8        0.52        0.33      0.67 o 
   0   5   8       64.09       66.06      2.12 o 
   1   5   8      332.87      306.85      3.82 o 
   2   5   8       36.44       40.45      1.42 o 
   3   5   8       15.81       16.35      1.07 o 
   4   5   8      717.96      728.07      8.55 o 
   5   5   8      181.19      189.41      2.96 o 
   6   5   8       13.49       16.79      1.07 o 
   7   5   8       78.07       76.79      2.92 o 
   8   5   8       46.86       42.25      2.68 o 
   9   5   8       30.18       30.70      2.45 o 
  -3   6   8       32.21       35.98      1.89 o 
  -2   6   8       42.33       37.71      1.80 o 
  -1   6   8      109.83      109.57      2.47 o 
   0   6   8       20.08       24.38      1.32 o 
   1   6   8       73.11       68.00      1.87 o 
   2   6   8      171.49      171.15      3.75 o 
   3   6   8        0.61        0.60      0.92 o 
   4   6   8      140.02      141.51      2.56 o 
   5   6   8      232.14      227.81      3.39 o 
   6   6   8        8.91        9.44      0.93 o 
   7   6   8       27.73       35.50      2.81 o 
   8   6   8       28.39       27.16      5.55 o 
  -3   7   8       12.71        9.71      2.65 o 
  -2   7   8       17.02       21.81      2.96 o 
  -1   7   8       66.71       61.32      4.05 o 
   0   7   8      122.01      121.04      4.12 o 
   1   7   8       26.57       24.73      4.05 o 
   2   7   8      230.94      231.30      5.43 o 
   3   7   8      387.78      395.52      7.20 o 
   4   7   8       94.61      103.10      2.48 o 
   5   7   8       86.46       88.03      2.35 o 
   6   7   8       57.94       64.70      5.33 o 
   7   7   8       43.94       45.31      3.03 o 
   8   7   8       26.06       28.65      2.77 o 
  -2   8   8       37.11       37.61      3.75 o 
  -1   8   8        9.61       10.45      2.59 o 
   0   8   8       37.30       41.93      3.53 o 
   1   8   8       72.76       61.53      3.98 o 
   2   8   8       88.01       82.89      3.45 o 
   3   8   8      201.34      217.11      5.26 o 
   4   8   8       83.19       83.91      3.07 o 
   5   8   8       22.48       20.30      2.13 o 
   6   8   8       30.23       26.10      2.45 o 
   7   8   8       22.13       23.38      2.56 o 
   0   9   8       11.06       17.54      2.81 o 
   1   9   8       30.01       35.76      3.39 o 
   2   9   8       52.24       46.22      3.44 o 
   3   9   8       49.09       58.22      3.60 o 
   4   9   8       19.06       20.17      2.15 o 
   5   9   8       23.73       21.59      2.35 o 
   6   9   8       39.76       41.76      3.11 o 
   0  -7   9        0.29       -1.14      1.38 o 
  -3  -6   9       16.45       19.38      1.80 o 
  -2  -6   9        8.83        6.69      1.48 o 
  -1  -6   9       32.83       35.33      2.50 o 
   0  -6   9       21.37       20.74      2.25 o 
   1  -6   9        5.43        5.89      1.80 o 
   2  -6   9       76.56       80.95      4.37 o 
   3  -6   9      100.36      104.13      5.27 o 
  -3  -5   9        2.27        2.15      2.32 o 
  -2  -5   9        1.51        2.18      0.91 o 
  -1  -5   9       13.74       12.93      1.96 o 
   0  -5   9       38.98       44.05      2.31 o 
   1  -5   9       13.01       10.56      1.51 o 
   2  -5   9        4.25        2.86      1.22 o 
   3  -5   9       48.52       51.86      3.67 o 
   4  -5   9       86.13       82.54      3.12 o 
  -2  -4   9        3.33        4.29      0.72 o 
  -1  -4   9       57.93       52.47      1.87 o 
   0  -4   9       50.71       52.51      2.28 o 
   1  -4   9       39.89       39.37      2.18 o 
   2  -4   9       50.81       46.84      2.54 o 
   3  -4   9       10.85       10.26      1.67 o 
   4  -4   9       52.39       54.87      2.27 o 
   5  -4   9       62.07       62.31      2.53 o 
  -2  -3   9       52.13       57.47      3.20 o 
  -1  -3   9      125.79      134.05      3.04 o 
   0  -3   9      142.57      137.00      3.90 o 
   1  -3   9       81.81       82.03      2.74 o 
   2  -3   9      196.36      204.44      5.78 o 
   3  -3   9      176.00      173.83      5.73 o 
   4  -3   9       19.31       17.45      1.55 o 
   5  -3   9       33.73       33.88      2.11 o 
   6  -3   9        7.23        4.15      1.59 o 
  -5  -2   9        4.81        6.40      1.07 o 
  -4  -2   9        3.60        5.18      1.88 o 
  -3  -2   9       35.77       38.06      2.40 o 
  -2  -2   9      108.92      109.03      3.31 o 
  -1  -2   9        9.56       11.09      0.74 o 
   0  -2   9        5.05        6.03      0.81 o 
   1  -2   9       96.89       92.42      2.39 o 
   2  -2   9       61.45       63.37      2.45 o 
   3  -2   9      124.59      129.08      3.68 o 
   4  -2   9       42.93       43.52      1.82 o 
   5  -2   9        4.40        4.78      0.97 o 
   6  -2   9        9.48       11.28      1.55 o 
   7  -2   9        0.78        2.05      1.24 o 
  -5  -1   9        2.07        1.71      1.65 o 
  -4  -1   9        4.39        2.55      0.86 o 
  -3  -1   9       59.32       59.54      1.99 o 
  -2  -1   9      159.91      162.75      2.60 o 
  -1  -1   9       29.18       31.02      1.11 o 
   0  -1   9        0.74        0.72      0.53 o 
   1  -1   9      179.47      171.57      3.26 o 
   2  -1   9       85.95       90.01      2.44 o 
   3  -1   9        2.75        2.58      1.22 o 
   4  -1   9       56.99       55.72      2.90 o 
   5  -1   9       39.55       41.93      1.84 o 
   6  -1   9       32.69       35.30      2.19 o 
   7  -1   9       11.86        9.10      1.59 o 
  -5   0   9       16.22       18.18      2.00 o 
  -4   0   9       38.95       39.97      2.27 o 
  -3   0   9      139.28      141.12      2.35 o 
  -2   0   9      156.58      157.25      2.55 o 
  -1   0   9      122.98      126.35      2.63 o 
   0   0   9      281.62      276.68      3.80 o 
   1   0   9      599.11      571.73      6.95 o 
   2   0   9      169.61      166.35      3.30 o 
   3   0   9        1.27        0.30      0.66 o 
   4   0   9       41.45       39.24      1.61 o 
   5   0   9       76.97       79.95      2.35 o 
   6   0   9       34.77       43.38      2.37 o 
   7   0   9       13.78       14.95      1.76 o 
   8   0   9        4.81        6.59      1.48 o 
  -5   1   9       19.76       25.65      5.16 o 
  -4   1   9       46.50       48.95      2.19 o 
  -3   1   9      109.84      108.24      2.36 o 
  -2   1   9      115.30      116.10      2.47 o 
  -1   1   9       91.32       89.20      1.93 o 
   0   1   9      265.31      256.78      4.21 o 
   1   1   9      730.12      713.04      7.27 o 
   2   1   9      335.65      320.37      5.80 o 
   3   1   9       16.23       14.25      1.50 o 
   4   1   9      109.80      102.49      2.25 o 
   5   1   9      139.68      123.93      2.58 o 
   6   1   9       36.90       38.96      2.20 o 
   7   1   9       25.79       28.23      2.10 o 
   8   1   9        5.54        4.85      1.37 o 
  -5   2   9       36.30       39.81      3.33 o 
  -4   2   9       51.14       51.89      2.36 o 
  -3   2   9       44.79       43.36      1.70 o 
  -2   2   9       75.94       75.44      1.98 o 
  -1   2   9      207.19      203.36      3.13 o 
   0   2   9      123.69      114.90      2.23 o 
   1   2   9        4.82        4.36      0.70 o 
   2   2   9      142.04      148.38      3.19 o 
   3   2   9      250.20      250.76      4.35 o 
   4   2   9      165.87      173.23      2.96 o 
   5   2   9      159.92      159.49      4.99 o 
   6   2   9       64.06       53.38      2.53 o 
   7   2   9       81.26       78.91      3.05 o 
   8   2   9       42.69       45.90      2.58 o 
  -4   3   9       53.88       61.13      3.20 o 
  -3   3   9       27.37       32.75      2.36 o 
  -2   3   9        3.48        4.36      0.85 o 
  -1   3   9       54.30       62.77      1.82 o 
   0   3   9      161.67      150.47      2.67 o 
   1   3   9      148.70      141.69      2.54 o 
   2   3   9      280.06      255.59      3.28 o 
   3   3   9      140.29      149.42      2.94 o 
   4   3   9       46.51       49.34      1.65 o 
   5   3   9        0.75        3.03      1.49 o 
   6   3   9       20.92       22.02      1.79 o 
   7   3   9       60.23       60.93      2.73 o 
   8   3   9       76.00       83.43      5.58 o 
  -4   4   9       20.23       20.44      2.15 o 
  -3   4   9       15.70       16.44      1.70 o 
  -2   4   9        3.46        3.42      1.00 o 
  -1   4   9        6.64        4.05      0.94 o 
   0   4   9       42.17       40.36      1.58 o 
   1   4   9       57.33       55.96      1.50 o 
   2   4   9       68.85       66.78      2.35 o 
   3   4   9       37.37       34.76      1.33 o 
   4   4   9      100.70       94.25      2.23 o 
   5   4   9        1.43        0.57      0.78 o 
   6   4   9       40.78       49.11      2.49 o 
   7   4   9       65.01       64.72      5.32 o 
   8   4   9       45.11       38.74      4.25 o 
  -3   5   9       18.08       19.26      1.91 o 
  -2   5   9       37.33       33.38      2.08 o 
  -1   5   9       43.09       44.84      2.00 o 
   0   5   9       23.10       23.67      1.27 o 
   1   5   9      316.86      308.55      3.70 o 
   2   5   9      483.24      478.92      5.16 o 
   3   5   9      288.24      280.05      3.68 o 
   4   5   9      363.20      333.50      5.28 o 
   5   5   9      128.47      121.18      3.46 o 
   6   5   9      132.98      138.15      3.88 o 
   7   5   9      102.01      104.01      2.61 o 
   8   5   9       15.70       14.92      1.73 o 
  -3   6   9       33.16       31.36      1.89 o 
  -2   6   9       24.08       23.53      2.83 o 
  -1   6   9       97.21       90.03      2.54 o 
   0   6   9       68.48       71.67      2.07 o 
   1   6   9       78.78       75.74      2.07 o 
   2   6   9      324.14      329.12      4.66 o 
   3   6   9      215.12      209.95      4.67 o 
   4   6   9      188.73      190.58      4.00 o 
   5   6   9      210.42      215.54      3.53 o 
   6   6   9       88.09       83.54      2.53 o 
   7   6   9       38.52       37.39      2.31 o 
   8   6   9        6.86        7.88      1.49 o 
  -2   7   9       37.88       42.00      3.75 o 
  -1   7   9       64.24       61.35      4.25 o 
   0   7   9       85.28       81.44      4.51 o 
   1   7   9       47.39       48.46      8.43 o 
   2   7   9      111.10      117.45      4.01 o 
   3   7   9       65.12       77.21      4.87 o 
   4   7   9       22.03       20.42      1.97 o 
   5   7   9       96.78      105.25      3.07 o 
   6   7   9       49.16       51.35      3.11 o 
   7   7   9        7.29        7.32      1.78 o 
   8   7   9        7.54        9.04      2.03 o 
  -1   8   9       36.55       39.93      3.80 o 
   0   8   9       53.94       55.31      4.04 o 
   1   8   9       33.32       38.28      3.39 o 
   2   8   9       67.31       75.65      4.36 o 
   3   8   9       69.18       73.25      4.14 o 
   4   8   9        3.63        1.70      1.79 o 
   5   8   9        9.66        5.74      1.80 o 
   6   8   9       13.55       11.30      1.90 o 
   7   8   9        1.50       -0.17      1.43 o 
   1   9   9       18.63       21.20      3.07 o 
   2   9   9       13.32       11.81      2.40 o 
   3   9   9       28.73       26.87      2.95 o 
   6   9   9       12.17       11.46      2.03 o 
  -1  -6  10       33.78       35.58      2.60 o 
   0  -6  10       22.70       22.53      2.32 o 
   1  -6  10       35.87       30.43      2.88 o 
  -2  -5  10        7.72        4.31      1.14 o 
  -1  -5  10        4.19        2.02      1.06 o 
   0  -5  10        5.01        5.28      1.37 o 
   1  -5  10       11.97       11.09      1.78 o 
   2  -5  10       34.06       38.08      3.08 o 
   3  -5  10       26.41       30.87      3.13 o 
   4  -5  10       10.97       14.01      2.66 o 
  -2  -4  10        1.12       -0.60      1.69 o 
  -1  -4  10        1.94        1.05      0.78 o 
   0  -4  10        4.86        5.46      1.03 o 
   1  -4  10       10.54       10.12      1.41 o 
   2  -4  10        3.15        2.76      1.17 o 
   3  -4  10        4.13        5.49      1.46 o 
   4  -4  10       19.25       18.02      2.70 o 
   5  -4  10        8.35        7.06      1.80 o 
  -2  -3  10       12.01       19.29      3.23 o 
  -1  -3  10       24.15       22.50      1.38 o 
   0  -3  10       96.47       99.21      2.63 o 
   1  -3  10      107.12      110.67      2.96 o 
   2  -3  10       57.53       58.18      3.24 o 
   3  -3  10       19.77       19.12      2.30 o 
   4  -3  10       28.33       29.07      3.00 o 
   5  -3  10       64.87       74.51      3.95 o 
   6  -3  10        8.32        7.36      1.96 o 
  -4  -2  10       28.77       28.23      3.12 o 
  -3  -2  10       60.57       66.24      3.57 o 
  -2  -2  10       43.73       45.83      1.42 o 
  -1  -2  10       90.55       94.03      1.97 o 
   0  -2  10      290.15      289.01      4.16 o 
   1  -2  10      121.51      121.03      2.93 o 
   2  -2  10       46.21       49.57      2.50 o 
   3  -2  10      134.45      134.62      3.91 o 
   4  -2  10       21.94       18.42      1.87 o 
   5  -2  10       16.82       18.35      1.47 o 
   6  -2  10       12.39        7.63      1.48 o 
  -4  -1  10       41.25       40.79      1.90 o 
  -3  -1  10      124.00      132.75      4.09 o 
  -2  -1  10      131.56      128.57      4.27 o 
  -1  -1  10       65.21       65.56      2.80 o 
   0  -1  10      262.62      268.50      3.87 o 
   1  -1  10      271.23      273.54      4.51 o 
   2  -1  10        4.28        2.66      0.89 o 
   3  -1  10       90.41       89.95      4.85 o 
   4  -1  10      159.40      151.90      4.12 o 
   5  -1  10        6.25        7.95      1.34 o 
   6  -1  10       13.69       15.85      1.79 o 
   7  -1  10        0.27       -0.12      2.06 o 
  -4   0  10       31.03       31.36      1.86 o 
  -3   0  10       58.24       60.21      1.79 o 
  -2   0  10      150.68      151.12      4.91 o 
  -1   0  10      112.02      116.94      2.49 o 
   0   0  10       11.07       10.78      1.00 o 
   1   0  10      174.21      176.10      3.52 o 
   2   0  10      122.95      119.42      2.91 o 
   3   0  10        0.55       -0.59      0.73 o 
   4   0  10       67.45       63.95      1.67 o 
   5   0  10       74.37       70.18      3.18 o 
   6   0  10       32.23       38.39      2.32 o 
   7   0  10       32.63       34.57      2.39 o 
  -4   1  10       20.37       20.03      1.69 o 
  -3   1  10        0.54        0.35      0.78 o 
  -2   1  10        0.59        0.67      0.70 o 
  -1   1  10      120.03      116.97      2.89 o 
   0   1  10        0.61        0.11      0.65 o 
   1   1  10      110.86      113.80      2.54 o 
   2   1  10      115.29      119.79      3.05 o 
   3   1  10       31.57       32.43      1.75 o 
   4   1  10       16.82        9.37      1.00 o 
   5   1  10       29.94       31.40      1.50 o 
   6   1  10       83.59       73.78      2.95 o 
   7   1  10       74.82       89.81      3.47 o 
   8   1  10       51.57       54.43      2.97 o 
  -4   2  10       34.75       37.02      2.20 o 
  -3   2  10       12.45       12.34      2.26 o 
  -2   2  10        5.00        2.57      0.76 o 
  -1   2  10       40.05       39.59      1.55 o 
   0   2  10      180.82      173.78      3.22 o 
   1   2  10       33.31       34.55      1.61 o 
   2   2  10        2.19        2.61      1.24 o 
   3   2  10      333.88      311.58      5.13 o 
   4   2  10       53.68       57.08      2.59 o 
   5   2  10       21.70       29.56      1.27 o 
   6   2  10       81.13       65.65      4.18 o 
   7   2  10       88.77       91.59      4.18 o 
   8   2  10       49.89       56.63      2.94 o 
  -4   3  10       34.07       38.70      2.34 o 
  -3   3  10       29.68       29.73      2.00 o 
  -2   3  10       81.75       82.21      2.29 o 
  -1   3  10       45.38       45.84      2.55 o 
   0   3  10      101.92       96.92      2.25 o 
   1   3  10      130.01      132.25      2.59 o 
   2   3  10       47.35       50.68      2.09 o 
   3   3  10      195.67      189.04      3.47 o 
   4   3  10      222.23      214.40      3.50 o 
   5   3  10      115.84      124.75      2.97 o 
   6   3  10       42.84       40.78      2.36 o 
   7   3  10       32.88       31.41      2.22 o 
   8   3  10       15.82       15.15      1.88 o 
  -3   4  10        3.93        2.15      1.34 o 
  -2   4  10       54.10       43.80      2.29 o 
  -1   4  10       70.72       66.36      2.05 o 
   0   4  10        4.85        5.84      1.26 o 
   1   4  10       49.92       49.91      1.75 o 
   2   4  10      161.76      163.03      2.79 o 
   3   4  10      107.24      102.47      2.43 o 
   4   4  10       63.03       60.48      2.96 o 
   5   4  10      100.30       90.79      2.61 o 
   6   4  10       79.91       79.57      3.16 o 
   7   4  10       21.86       25.07      2.06 o 
   8   4  10       17.96       20.87      3.64 o 
  -3   5  10       22.00       27.65      2.24 o 
  -2   5  10       32.93       34.57      2.42 o 
  -1   5  10       24.95       22.28      1.63 o 
   0   5  10       33.38       33.13      1.79 o 
   1   5  10      167.14      169.08      2.79 o 
   2   5  10      190.65      181.63      3.07 o 
   3   5  10      117.19      113.07      3.59 o 
   4   5  10       96.15       98.78      4.92 o 
   5   5  10       53.09       48.11      2.79 o 
   6   5  10       78.65       68.28      3.75 o 
   7   5  10       42.61       44.16      2.60 o 
   8   5  10       24.40       34.38      4.26 o 
  -2   6  10       48.73       55.10      2.29 o 
  -1   6  10       25.63       28.42      1.72 o 
   0   6  10       11.12       10.68      1.17 o 
   1   6  10      217.67      221.63      5.63 o 
   2   6  10      267.83      258.14      6.22 o 
   3   6  10       26.08       24.82      1.60 o 
   4   6  10       84.42       84.26      2.89 o 
   5   6  10       85.52       89.41      2.70 o 
   6   6  10       14.30       15.74      1.84 o 
   7   6  10       11.45       14.40      1.98 o 
   8   6  10        7.96        6.38      2.57 o 
  -1   7  10       35.91       26.98      1.98 o 
   0   7  10       49.81       44.97      2.86 o 
   1   7  10       36.27       34.14      3.18 o 
   2   7  10      115.08      101.00      3.90 o 
   3   7  10       37.07       37.22      2.63 o 
   4   7  10       41.82       45.73      2.75 o 
   5   7  10      147.43      148.75      3.45 o 
   6   7  10       36.31       42.74      3.23 o 
   0   8  10       92.90       97.58      5.37 o 
   1   8  10       53.20       62.48      4.16 o 
   2   8  10        6.35        3.53      2.06 o 
   3   8  10       23.98       20.95      2.78 o 
   4   8  10       22.56       22.94      2.86 o 
   5   8  10       37.29       38.78      3.72 o 
   2   9  10        7.37        9.46      2.56 o 
   3   9  10        3.10        1.74      2.15 o 
   4   9  10        1.40        0.85      1.95 o 
   0  -5  11       17.71       19.00      2.08 o 
   1  -5  11       15.23        8.18      1.80 o 
   2  -5  11       34.21       31.73      3.05 o 
  -2  -4  11        4.67        4.37      0.97 o 
  -1  -4  11        2.82        2.87      1.13 o 
   0  -4  11        1.15        2.00      1.14 o 
   1  -4  11        2.42        0.78      1.24 o 
   2  -4  11       15.54       15.14      2.22 o 
   3  -4  11       13.40       11.75      2.32 o 
   4  -4  11       11.22        9.41      2.40 o 
  -2  -3  11       22.50       27.38      1.59 o 
  -1  -3  11       80.75       78.80      2.33 o 
   0  -3  11      112.63      112.15      2.94 o 
   1  -3  11       24.40       24.26      1.68 o 
   2  -3  11       28.69       30.90      2.25 o 
   3  -3  11       22.59       21.91      2.57 o 
   4  -3  11       20.97       28.39      3.01 o 
   5  -3  11       40.07       42.40      3.17 o 
  -3  -2  11       56.60       56.07      3.38 o 
  -2  -2  11       48.22       50.93      1.70 o 
  -1  -2  11       76.17       77.46      1.95 o 
   0  -2  11      340.87      345.19      4.89 o 
   1  -2  11      204.11      196.82      3.97 o 
   2  -2  11       23.92       24.67      1.69 o 
   3  -2  11       41.01       40.46      2.45 o 
   4  -2  11       26.16       24.22      2.17 o 
   5  -2  11       44.48       42.69      3.05 o 
   6  -2  11       16.06       17.58      1.97 o 
  -3  -1  11        4.03        2.88      0.96 o 
  -2  -1  11       74.36       80.62      2.17 o 
  -1  -1  11       16.96       17.93      1.42 o 
   0  -1  11        0.88        1.16      0.74 o 
   1  -1  11      127.44      125.70      3.09 o 
   2  -1  11       40.16       40.38      3.05 o 
   3  -1  11       16.01       15.11      1.63 o 
   4  -1  11       46.82       48.41      2.29 o 
   5  -1  11       18.80       13.56      1.48 o 
   6  -1  11       31.67       30.91      2.29 o 
  -3   0  11        0.30       -0.70      0.91 o 
  -2   0  11       51.17       50.41      1.90 o 
  -1   0  11      110.76      114.89      2.63 o 
   0   0  11       75.94       76.77      2.16 o 
   1   0  11       36.68       31.47      1.74 o 
   2   0  11       66.85       66.50      2.63 o 
   3   0  11       13.99       15.84      1.48 o 
   4   0  11       26.83       34.33      2.01 o 
   5   0  11       19.14       18.95      2.18 o 
   6   0  11       24.69       24.90      2.12 o 
   7   0  11       57.64       58.18      2.99 o 
  -3   1  11       10.62       14.04      2.66 o 
  -2   1  11        7.12        8.41      1.12 o 
  -1   1  11       47.44       49.94      1.92 o 
   0   1  11        3.36        3.88      0.88 o 
   1   1  11       37.12       35.08      1.81 o 
   2   1  11       20.61       21.17      1.63 o 
   3   1  11       26.73       25.79      1.71 o 
   4   1  11        2.12        2.66      1.15 o 
   5   1  11       18.13       18.56      1.41 o 
   6   1  11       36.46       37.54      2.65 o 
   7   1  11       48.99       50.34      2.92 o 
  -3   2  11       24.01       22.86      2.20 o 
  -2   2  11       21.00       21.95      1.41 o 
  -1   2  11        0.77        0.08      0.81 o 
   0   2  11       65.49       65.78      2.19 o 
   1   2  11      177.85      176.70      3.44 o 
   2   2  11      160.95      153.06      4.32 o 
   3   2  11      140.20      134.33      3.40 o 
   4   2  11       66.25       65.79      2.81 o 
   5   2  11       75.41       68.13      1.86 o 
   6   2  11      112.51      110.18      3.74 o 
   7   2  11       77.04       84.74      3.48 o 
  -3   3  11       42.71       45.54      2.46 o 
  -2   3  11       46.16       43.17      3.99 o 
  -1   3  11       14.38       14.79      1.25 o 
   0   3  11      111.29      117.75      2.94 o 
   1   3  11      329.24      311.65      4.80 o 
   2   3  11      225.01      208.17      7.87 o 
   3   3  11      191.06      185.77      3.38 o 
   4   3  11      208.12      201.88      3.57 o 
   5   3  11      139.34      118.41      3.06 o 
   6   3  11       65.04       55.33      5.42 o 
   7   3  11       48.03       44.50      2.77 o 
  -2   4  11       34.50       36.69      2.46 o 
  -1   4  11        9.45        8.84      1.29 o 
   0   4  11       74.29       76.37      2.28 o 
   1   4  11      138.08      140.24      3.20 o 
   2   4  11       10.17        8.59      1.09 o 
   3   4  11       18.88       20.96      1.42 o 
   4   4  11      104.13       99.71      2.56 o 
   5   4  11       79.93       72.20      3.27 o 
   6   4  11        9.39        9.86      2.16 o 
   7   4  11        0.99        0.45      1.22 o 
  -2   5  11       21.09       19.24      1.99 o 
  -1   5  11       36.04       39.31      2.36 o 
   0   5  11       38.31       36.30      2.05 o 
   1   5  11       88.94       85.09      2.29 o 
   2   5  11       24.77       22.88      1.36 o 
   3   5  11       26.10       28.19      1.70 o 
   4   5  11       94.31       89.37      7.00 o 
   5   5  11       50.53       50.32      2.84 o 
   6   5  11       24.85       29.88      4.89 o 
   7   5  11        6.06        8.89      1.65 o 
  -1   6  11       35.19       36.78      2.42 o 
   0   6  11       56.36       60.30      2.32 o 
   1   6  11       42.08       35.81      1.85 o 
   2   6  11       63.08       65.36      2.32 o 
   3   6  11       82.64       81.63      2.61 o 
   4   6  11      103.62       96.70      3.74 o 
   5   6  11       31.29       35.73      2.61 o 
   6   6  11       19.45       27.31      2.31 o 
   7   6  11       21.22       17.93      2.02 o 
   0   7  11       30.21       27.39      1.84 o 
   1   7  11       39.63       37.89      2.44 o 
   2   7  11       44.24       39.78      7.26 o 
   3   7  11       32.58       30.11      2.94 o 
   4   7  11       25.65       19.41      2.92 o 
   5   7  11       22.80       22.69      2.71 o 
   6   7  11       16.63       21.86      2.70 o 
   2   8  11       76.02       73.61      4.46 o 
   3   8  11       35.54       36.69      3.34 o 
   4   8  11        2.38        2.63      2.16 o 
   5   8  11        7.02        7.08      2.70 o 
   1  -4  12        6.78        5.23      1.64 o 
  -1  -3  12        0.17        1.86      1.17 o 
   0  -3  12       29.79       31.85      2.30 o 
   1  -3  12       23.34       28.92      2.36 o 
   2  -3  12        1.10        1.08      1.42 o 
   3  -3  12       22.84       23.69      2.76 o 
   4  -3  12       39.50       35.50      3.52 o 
  -2  -2  12       57.98       62.67      2.72 o 
  -1  -2  12        0.68        0.97      1.07 o 
   0  -2  12        4.72        5.80      1.21 o 
   1  -2  12       37.24       37.69      3.96 o 
   2  -2  12       14.46       12.15      1.65 o 
   3  -2  12        0.27       -0.72      1.50 o 
   4  -2  12        7.25        6.97      2.80 o 
   5  -2  12       46.68       44.20      2.50 o 
  -2  -1  12       15.07       16.50      2.23 o 
  -1  -1  12       14.88       13.03      1.64 o 
   0  -1  12        0.28        0.37      1.05 o 
   1  -1  12        8.94       11.08      1.34 o 
   2  -1  12       31.81       32.60      1.90 o 
   3  -1  12       10.71       13.45      1.53 o 
   4  -1  12        0.52        1.35      1.20 o 
   5  -1  12       12.29       11.98      1.40 o 
  -2   0  12        6.60        5.81      1.35 o 
  -1   0  12       23.85       25.20      2.18 o 
   0   0  12       53.00       58.27      2.10 o 
   1   0  12       60.87       59.83      2.93 o 
   2   0  12       52.28       52.50      2.30 o 
   3   0  12       82.78       78.37      2.76 o 
   4   0  12       70.93       68.60      2.79 o 
   5   0  12       19.62       23.20      1.54 o 
   6   0  12       46.45       49.64      2.84 o 
  -2   1  12       12.98       15.30      2.19 o 
  -1   1  12       25.36       28.70      5.00 o 
   0   1  12       23.73       26.51      1.60 o 
   1   1  12       25.09       26.21      1.91 o 
   2   1  12       48.69       50.05      2.26 o 
   3   1  12       41.34       40.41      2.42 o 
   4   1  12       78.96       76.49      2.81 o 
   5   1  12       61.07       59.84      1.85 o 
   6   1  12       27.90       32.45      2.45 o 
  -2   2  12        1.12        1.30      1.11 o 
  -1   2  12       17.32       18.24      1.98 o 
   0   2  12       64.65       66.22      3.13 o 
   1   2  12        2.43        2.36      1.04 o 
   2   2  12       14.12       12.11      1.45 o 
   3   2  12       51.53       48.56      2.31 o 
   4   2  12       22.61       19.73      1.43 o 
   5   2  12       44.26       42.71      1.63 o 
   6   2  12       42.90       41.39      2.69 o 
   7   2  12       23.86       24.22      5.38 o 
  -2   3  12       20.42       21.45      1.93 o 
  -1   3  12        8.43       11.98      1.55 o 
   0   3  12      161.38      161.21      3.58 o 
   1   3  12      180.31      179.11      3.76 o 
   2   3  12       68.13       64.01      3.76 o 
   3   3  12      146.05      137.22      5.76 o 
   4   3  12      101.38       94.28      2.58 o 
   5   3  12       40.48       41.08      2.17 o 
   6   3  12       29.38       35.24      6.84 o 
   7   3  12       40.25       41.00      2.93 o 
  -1   4  12       31.92       33.90      2.21 o 
   0   4  12       34.74       32.83      2.18 o 
   1   4  12      117.62      114.03      3.10 o 
   2   4  12      124.60      134.95      3.75 o 
   3   4  12      115.70      116.37      2.88 o 
   4   4  12      136.28      136.99      3.12 o 
   5   4  12       75.61       86.84      8.21 o 
   6   4  12        5.97        4.47      1.47 o 
   7   4  12        7.89        6.90      1.71 o 
  -1   5  12       39.31       33.49      2.35 o 
   0   5  12       42.70       38.65      2.43 o 
   1   5  12        4.04        3.41      1.31 o 
   2   5  12       13.58       15.03      1.38 o 
   3   5  12       44.69       42.46      1.96 o 
   4   5  12       52.38       50.24      3.02 o 
   5   5  12       75.78       84.41      3.71 o 
   6   5  12       24.78       19.84      2.50 o 
   7   5  12        0.30        2.87      2.50 o 
   0   6  12       49.25       54.28      2.95 o 
   1   6  12       48.14       52.24      2.28 o 
   2   6  12        7.57        7.62      1.50 o 
   3   6  12        3.84        2.48      1.37 o 
   4   6  12        2.72        0.54      1.54 o 
   5   6  12        1.53        3.37      1.64 o 
   6   6  12       19.61       19.88      2.33 o 
   1   7  12       34.81       34.65      5.13 o 
   2   7  12       94.09      105.47      5.27 o 
   3   7  12       11.33        9.44      2.05 o 
   4   7  12        0.57        1.10      2.39 o 
   5   7  12        2.84        2.71      3.31 o 
   0  -2  13        3.28        3.89      1.45 o 
   1  -2  13        0.91        0.06      1.31 o 
   2  -2  13       23.54       22.42      2.49 o 
   3  -2  13        9.53       11.53      2.22 o 
   0  -1  13       13.77       11.57      1.65 o 
   1  -1  13       15.79        9.89      4.06 o 
   2  -1  13       29.21       28.59      2.69 o 
   3  -1  13       20.00       18.75      3.42 o 
   4  -1  13        5.88        4.34      1.60 o 
  -1   0  13       28.35       31.55      1.93 o 
   0   0  13       44.30       42.89      2.78 o 
   1   0  13       71.26       71.00      5.87 o 
   2   0  13       52.03       47.14      3.49 o 
   3   0  13       36.83       32.28      2.48 o 
   4   0  13       32.18       29.34      2.50 o 
   5   0  13       28.33       24.87      1.87 o 
  -1   1  13       44.35       45.74      2.36 o 
   0   1  13       64.40       67.86      2.76 o 
   1   1  13       34.60       35.65      3.10 o 
   2   1  13       37.45       35.98      5.08 o 
   3   1  13       35.50       31.95      2.46 o 
   4   1  13       70.05       77.03      3.62 o 
   5   1  13       18.08       19.10      1.49 o 
  -1   2  13       12.76       11.83      1.60 o 
   0   2  13       23.63       25.26      1.93 o 
   1   2  13        6.22        6.36      2.10 o 
   2   2  13       17.41       23.08      4.87 o 
   3   2  13       49.45       51.66      3.00 o 
   4   2  13       74.08       77.95      3.04 o 
   5   2  13       31.71       32.76      1.78 o 
   6   2  13        2.28        1.89      3.69 o 
  -1   3  13       36.07       36.98      3.06 o 
   0   3  13       17.75       15.69      2.37 o 
   1   3  13       17.09       16.35      2.62 o 
   2   3  13       60.11       61.86      3.14 o 
   3   3  13      128.57      124.16      3.73 o 
   4   3  13      112.30      118.75      3.60 o 
   5   3  13       46.42       49.20      2.44 o 
   6   3  13       19.96       16.60      4.26 o 
   0   4  13       50.63       50.41      2.64 o 
   1   4  13       53.39       60.50      8.61 o 
   2   4  13       53.74       56.48      3.25 o 
   3   4  13       47.81       41.66      2.67 o 
   4   4  13       29.53       32.42      1.86 o 
   5   4  13       18.49       19.86      2.36 o 
   6   4  13        2.80        1.16      1.46 o 
   1   5  13      103.27      114.53      4.52 o 
   2   5  13       45.53       43.67      4.11 o 
   3   5  13        3.82        2.06      1.31 o 
   4   5  13        1.42       -0.60      2.03 o 
   5   5  13        2.90        0.63      1.52 o 
   2   6  13       41.82       41.61      5.24 o 
   3   6  13        7.68        4.16      2.91 o 
   4   6  13        3.82        2.08      1.81 o 
   1   1  14      104.82      102.83      4.65 o 
   2   1  14       97.64      100.56      4.03 o 
   3   1  14      117.88      122.38      4.47 o 
   1   2  14       10.76        9.18      2.11 o 
   2   2  14       39.07       37.36      2.76 o 
   3   2  14       32.79       27.99      2.60 o 
   4   2  14       47.13       52.44      8.95 o 
   2   3  14        1.46        2.80      1.58 o 
   3   3  14        2.14       -0.12      1.95 o 
   4   3  14        3.03        1.88      1.38 o 
   2   4  14       16.23       10.12      2.37 o 
   3   4  14        6.50        7.45      1.99 o 
                                                 
